# Supplementary material for: Spatiotemporal expression profiling of long intervening noncoding RNAs in Caenorhabditis elegans
Source: Sci Rep. 2017 Jul 12;7:5195. doi: 10.1038/s41598-017-05427-5 (PMC5507858; doi:10.1038/s41598-017-05427-5)
Supplement: Supplementary file 2 — Dataset 3 [file 41598_2017_5427_MOESM2_ESM.csv]

stack	MSAPPAPP MU_BODVL1	MSAPAPAP MU_BODVL2	DAAPA MU_BODVL3	MSAPPPAA MU_BODVL4	DAAPP MU_BODVL5	DAAAA MU_BODVL6	MSAAPPPAA MU_BODVL7	DAPAA MU_BODVL8	MSAAPPPAP MU_BODVL9	CAPAAAA MU_BODVL10	MSAAPPPPA MU_BODVL11	CAPAAAP MU_BODVL12	MSAAPPPPP MU_BODVL13	CAPAAPA MU_BODVL14	MSPAPPAA MU_BODVL15	CAPAAPP MU_BODVL16	CAPAPPA MU_BODVL19	CAPAPPP MU_BODVL22	CAPPPPV MU_BODVL23	MSPPPAPP MU_BODVR1	MSPPAPAP MU_BODVR2	DPAPA MU_BODVR3	MSPPPPAA MU_BODVR4	DPAPP MU_BODVR5	DPAAA MU_BODVR6	MSPAPPPAA MU_BODVR7	DPPAA MU_BODVR8	MSPAPPPAP MU_BODVR9	CPPAAAA MU_BODVR10	MSPAPPPPA MU_BODVR11	CPPAAAP MU_BODVR12	MSPAPPPPP MU_BODVR13	CPPAAPA MU_BODVR14	MSPAPPAP MU_BODVR15	CPPAAPP MU_BODVR16	ABPRPPPPPAA MU_BODVR19	CPPAPPA MU_BODVR20	CPPAPPP MU_BODVR21	CPPPPPV MU_BODVR24	MSAPAPPA MU_BODDL1	MSAPAAAP MU_BODDL2	MSAPPPPA MU_BODDL3	MSAPAPPP MU_BODDL4	MSAPPPPP MU_BODDL5	MSAPPPAP MU_BODDL6	DAPPAA MU_BODDL7	DAAAP MU_BODDL8	DAPPAP MU_BODDL9	DAPAP MU_BODDL10
linc-100	2.268832695	0	0	1.872633027	1.916257059	1.733197814	0	0	0.900001301	1.09208468	3.064335989	3.202123815	2.322563277	3.280368944	1.656241437	3.674247809	2.517303757	4.591703654	2.698816103	0.790183456	1.261300988	3.878901429	2.399675383	0	0	2.839303619	0	0.120842605	0.777615822	0	0.52154464	2.260725256	2.756872116	3.051720403	3.21623707	3.633598033	3.495346883	4.299592539	3.810304656	0	0	2.330439291	2.637735295	2.671612493	0	0	0	1.847126638	1.924049727
linc-103	0	0	0	0	0	0	0	0	0	0	0	0	0	0	0	0	0	0	0	0	0	0	0	0	0	0	0	0	0	0	0	0	0	0	0	0	0	0	0	0	0	0	0	0	0	0	0	0	0
linc-107	0	0	0	0	0	0	0	0	0	0	0	0	0.843687311	2.580002217	2.025106838	0.380502954	0	1.85585491	2.214973763	0	0	0	0	0	0.497901869	0	0	1.956765098	0.417815309	1.697902986	2.892553497	1.595052755	1.856662097	0.268619974	0	0.380438252	0.484425507	2.602468518	1.490721019	0	0	0	0	1.102613521	0.335829364	0	0	0	0
linc-109	0	0	0	0	0	0	0	0	0	0	0	0	0	0	0	0	0	0	0	0	0	0.390065932	0	0	0	0	0	0	0	0	0	0	0	0	0	0	0	0	0	0	0	0	0	0	0	0	0	0	0
linc-110	0	0	0	0	0	0	0	0	0	0	0	0	0	0	0	0	0	0	0	0	0	0	0	0	0	0	0	0	0	0	0	0	0	0	0	0	0	0	0	0	0	0	0	0	0	0	0	0	0
linc-114	0	0	0	0	0	0	0	0	0	0	0	0	0.268626521	0	0	0	0	0.067104042	0	0	0	0	0	0	0	0	0	0	0	0	0	0	0	0	0	0	0	0	0	0	0	0	0	0	0	0	0	0	0
linc-119	0	0	0	0	0	0	0	0	0	0	0	0	0	0	0	0	0	0	3.609837246	0	0	0	0	0	0	0	0	0	0	0	0	0	0	0	0	0	0	0	3.015521638	0	0	0	0	2.223996532	0	0	0	0	0
linc-11	0	0	0	0	0	0	0	0	0	0	0	0	0	0	0	0	0	0	0	0	0	0	0	0	0	0	0	0	0	0	0	0	0	0	0	0	0	0	0	0	0	0	0	0	0	0	0	0	0
linc-120	0	0	0	0	0	0	0	0	0	0	0	0	0	0	0	0	0	0	0	0	0	0	0	0	0	0	0	0	0	0	0	0	0	0	0	0	0	0	0	0	0	0	0	0	0	0	0	0	0
linc-125	0	0	0	0	0	0	0	0	0	0	0	1.821734378	0	0	0	0	0	0	0	0	0	0	0	0	0	0	0	0	0	0	0	0	0	0	0	0	0	0	0	0	0	0	0	0	0	0	0	0	0
linc-126	2.217251453	0	0	1.533718281	1.902780961	0	2.764469929	0	0.89979654	0	0	0	0	0	0	0	1.058031814	0.998875777	0	0	0	0	0	0	0	0	0	0	0	0	0	0	0	0	0	0	0	0	0	0	0	0	1.384952343	2.226493583	2.757685976	0	0	0	0
linc-130	2.630473622	4.164440345	0	0	0	0	0	0	0	0	0	0	0	0	0	0	0	0	3.538093277	5.411645621	0	0	0	0	0	0	0	0	0	0	0	0	0	0	0	0	0	0	2.703539118	4.419315182	6.272023726	1.766317518	0	0	0	0	0	0	0
linc-136	0	0	0	0	0	0	0.423960908	0	0	0	0	0	0	0	0	0	0	0	0	0	0	0	0	0	0	0	0	0	0	0	0	0	0	0	0	0	0	0	0	0	0	0	0	0	0	0	0	0.392509659	0
linc-13	5.454065469	5.58570662	3.973430856	4.868313963	4.249986584	4.916019049	4.530506794	4.956537816	5.216514198	4.313682509	4.265069303	4.046114173	5.196532374	5.26801825	5.171651749	5.542367652	5.034436907	5.178206234	5.071283416	4.467356324	5.136956248	4.679875833	4.234184741	5.215331398	4.048750715	4.871450154	5.041770626	4.911585427	4.202859524	4.044173346	5.206263787	4.86579663	4.245594383	4.617235942	4.702129901	6.172084027	5.557230409	4.627156412	4.865375749	5.699913644	4.403447092	4.87506194	4.73770652	5.44360615	4.694495633	5.516734133	4.485195075	5.229916219	5.279013304
linc-140	0	0	0	0	0	0	0	0	0	0	0.756085958	0	0	0	0	0	0	0	0	0	0	0	0	0	0	0	0	0	0	0	0	0	0	0	0	0	0	0	0	0	0	0	0	0	0	0	0	0	0
linc-141	0	0	0	0	0	0	0	0	0	0	0	0	0	0	0	0	0	0	0	0	0	0	0	0	0	0	0	0	0	0	0	0	0	0	0	0	0	0	0	0	0	0	0	0	0	0	0	0	0
linc-143	0	0	0	0	0	0	0	0	0	0	0	0	0	0	0	0	0	0	0	0	0	0	0	0	0	0	0	0	0	0	0	0	0	0	0	0	0	0	0	0	0	0	0	0	0	0	0	0	0
linc-149	0	0	0	0	0	0	0	0	0	0	0	0	0	0	0	0	0	0	4.222287401	0	0	0	0	0	0	0	0	0	0	0	0	0	0	0	0	0	0	0	4.585925729	0	0	0	0	0	0	0	0	0	0
linc-150	0	0	0.393317843	0.708168147	1.649752364	0.251001307	0	0	2.128053562	0	3.938209154	3.589134595	4.188721026	4.477718021	1.405403863	0	0	2.592092792	1.154962742	0	0	0.115461284	0	0	0	0	0.305200152	0	0.566310526	2.748752483	3.500346957	1.525160265	3.966161395	2.609921203	0	0.389306566	0	3.174291572	0	0	0	1.320430311	0	0.57528457	2.421146013	3.437566875	0	3.67079284	2.518657151
linc-152	0	0	0	0	0	0	0	0	0	0	0	0	0	0	0	0	0	0	0	0	0	0	0	0	0	0	0	0	0	0	0	0	0	0	0	0	0	0	0	0	0	0	0	0	0	0	0	0	0
linc-153	0	0	0	0	0	0	0	0	0	0	0	0	0	0	0	0	0	0	0	0	0	0	0	0	0	0	0	0	0	0	0	0	0	0	0	0	0	0	0	0	0	0	0	0	0	0	0	0	0
linc-155	0	0	0	0	0	0	0	0	0	0	0	0	0	0	0	0	0	0	0	0	0	0	0	0	0	0	0	0	0	0	0	0	0	0	0	0	0	0	0	0	0	0	0	0	0	0	0	0	0
linc-159	2.373992729	0	0	0	0	0	0	0	0	0	0	0	0	0	0	0	0	0	0	0	0	0	0	0	0	0	0	0	0	0	0	0	0	0	0	0	0	0	0	0	0	0	0	0	0	0	0	0	0
linc-161	0	0	0	0	0	0	0	0	0	0	0	0	0	0	0	0	0	0	0	0	0	0	0	0	0	0	0	0	0	0	0	0	0	0	0	0	0	0	0	0	0	0	0	0	0.325426848	0	0	0	0
linc-26	0	0	0	0	0	0	0	1.100343715	0	0	0	0	0	0	0	0	0	0	0	0	0	0	0	0	0	0	0	0	0	0	0	0	0	0	0	0	0	0	0	0	0	0	0	0	0	0	0	0	0
linc-28	0	0	0	0	0	0	0	0	0	0	0	0	0	0	0	0	0	0	0.172716727	0	0	0	0	0	0	0	0	0	0	0	0	0	0	0	0	0	0	0	0	0	0	0	0	0	0	0	0	0	0
linc-2	6.044662513	4.175605706	3.654183179	2.69442426	4.728603906	0	1.908290142	0	0	0	1.624655376	0	1.891101325	0	0	0	0	0	3.043372485	4.176254812	4.179014446	4.756134863	2.94101358	0	0	6.277226884	4.694484361	6.267459326	0	5.881002392	0	5.199316351	0	4.851485958	0	2.298064182	5.996204527	0	3.873429453	0	0.2805238	2.731095157	1.493000462	0	4.172320308	5.696622264	0	0	0
linc-32	5.483269305	5.557257259	5.202353171	5.159991442	4.95646038	4.544333464	4.630438553	4.651441279	4.393570889	4.322467766	3.681161825	4.140221957	3.76585732	3.981185291	3.957569208	3.850460956	3.885418345	4.295481634	4.648458853	5.131108755	5.402936968	5.195128545	4.860369658	5.059370289	4.305853116	4.814680746	4.669020692	4.523540599	4.411669704	4.068072064	3.931320891	4.030524861	4.158356569	3.729459965	3.878337332	3.995272157	3.979294386	4.288533481	4.763386512	5.415167834	5.531083168	5.228874956	5.501672046	5.358566281	5.209311048	4.801581697	4.586431891	4.621586441	4.736615866
linc-42	0	0	0	0	0	0	0	0	0	0	0	0	0	0	0	0	0	0	0	0	0	0	0	0	0	0	0	0	0	0	0	0	0	0	0	0	0	0	0	0	0	0	0	0	0	0	0	0	0
linc-43	0	0	0.559228639	0	0	0	0	0	0	0	0	0	0	0	0	0	0	0	0	0	0	0	0	0	0	0	0	0	0	0	0	0	0	0	0	0	0	0	0	0	0	0	0	0	0	0	0	0.550061611	0
linc-47	0	0	0	0	0	0	0	0	0	0	0	0	0	0	0	0	0	0	0	0	0	0	0	0	0	0	0	0	0	0	0	0	0	0	0	0	0	0	0	0	0	0	0	0	0	0	0	0	0
linc-4	0	0	0	0	0	0	0	0	0	0	0	0	0	0	2.538164863	0	0	0	0	0	0.377606569	0	0	0	0	0	0.383833084	0	0	0	0	0	0	2.491156544	0	0	0	0	0	0	0	0	0	0	0	0	0	0	0
linc-51	0	0	0	0	0	0	0	0	0	0	0	0	0	0	0	0	0	0	0	0	0	0	0	0	0	0	0	0	0	0	0	0	0	0	0	0	0	0	0	0	0	0	0	0	0	0	0	0	0
linc-57	0.457857853	2.174183673	0.773805673	3.076777223	4.033317354	4.694569464	3.957820538	4.363476066	3.413669642	4.320813597	4.194360655	4.851719139	4.288633319	5.114815615	0	3.865086139	3.342462311	3.775277807	0	0	2.326547601	0.934578199	2.142213918	3.791944916	4.041724812	3.264842646	4.452214678	3.436678367	5.065553396	4.389807279	4.889107928	4.156243931	4.655730768	3.174290968	4.008621762	2.821347448	4.147424081	4.050538294	0	0.582716744	0	2.403046096	0	3.353964998	4.797308157	1.893407816	4.648714314	4.104992774	4.772256567
linc-59	6.345435611	5.711737703	6.416268344	5.362626631	6.407263766	5.399588907	5.220944634	0	6.048703438	3.887528005	5.383334042	3.792675111	2.062956156	0	4.52889793	1.627868461	5.26222893	4.822543955	4.750888626	5.98210363	5.927187508	6.810665396	5.056596665	6.750459101	4.890227977	5.818025055	2.362554546	5.944656125	2.220815944	4.952355146	4.028426415	4.846788416	4.037576826	6.328251189	4.39861779	5.332921092	5.409785735	3.669065162	5.01596148	6.137416046	5.553546085	5.796577068	5.844934789	6.819707805	5.560606752	6.307955934	0	5.454836786	4.003409241
linc-5	4.259830314	4.401099642	5.164329861	5.434200372	5.297008979	5.105336618	5.510926921	5.354483511	5.810785339	5.854016922	6.071398964	6.006325832	5.87855768	5.710306694	5.330779655	5.559050491	5.248780795	5.11619911	4.36821215	4.187883992	4.404466105	4.903431254	5.369946418	4.978952874	5.253005107	5.485017417	5.53048576	5.791477634	5.333352987	5.970494505	5.609404812	6.262088188	5.602830453	5.507291374	5.369907894	5.348108928	5.128902551	4.914437087	4.027112111	4.723567036	4.278145181	4.956707299	5.290585716	5.048696546	5.303219972	5.193884652	5.195414313	5.506284288	5.687529545
linc-61	3.5008944	0	2.356613181	2.311638013	3.162215569	2.59409325	2.893533843	1.385063294	1.989170687	2.837310709	4.728651784	4.064978969	0	2.978326837	1.504722477	3.154683325	3.355265036	3.949929832	0.935336471	3.242961785	3.117294893	4.018163783	3.121677171	3.827066338	3.324802666	4.051999447	3.6970572	3.62628079	3.546027363	1.942118997	3.656906367	4.449721571	2.823766183	1.74408942	1.977165081	3.522100636	3.278332589	4.686885169	3.256970366	2.736733071	2.971622625	2.677968212	2.957611808	0.288027554	3.15861978	1.909950488	3.775050955	4.678597471	2.981413029
linc-62	0	0	4.524454074	0	0	0	0.987099492	0	0	0	0	0	0	0	0	0	0	0	0	0	0	4.179544795	0	0	0	0	0	0	0	0	0	0	0	0	0	0	0	0	0	0	0	3.206970026	0	0	0	0	0	0	0
linc-79	0	0	0	0	0	0	0	0	0.78737113	0	0	0	0	0	0	0	0	0	0	0	0	0	0	0	0	0	0	0	0	0	0	0	0	0	0	0	0	0	0	0	0	0	0	0	0	0	0	0	0
linc-80	0	0	0	0	1.889381724	0	0	0	0	0	0	0	0	0	0	0	0	0	0	0	0	0	0	0	0	0	0	0	0	0	0	0	0	0	0	0	0	0	0	0	0	0	0	0	0	0	0	0	0
linc-81	0	0	0	0	0	0	0	0	0	0	0	0	0	0	0	0	0	0	0	0	1.791839818	0	0	0	0	0	0	0	0	0	0	0	0	0	0	0	0	0	0	1.140409843	0	0	0	0	0	0	0	0	0
linc-84	0	0	0	0	0	0	0	0	0	0	0	0	0	0	0	0	0	0	0	0	0	0	0	0	0	0	0	0	0	0	0	0	0	0	0	0	0	0	0	0	0	0	0	0	0	0	0	0	0
linc-87	0	0	0	0	0	0	0	0	0	0	0	0	0	0	0	0	0	0	0	0	0	0	0	0	0	0	0	0	0	0	0	0	0	0	0	0	0	0	0	0	0	0	0	0	0	0	0	0	0
linc-8	8.643770486	5.919428136	5.865098341	4.673652312	0	0	0	0	0	0	3.764408405	0	3.651099019	0	0	0	0	0	0	8.265418567	0	5.060640857	0	0	0	0	0	0	0	0	0	0	0	0.41589481	0	0	0	0	0	6.736563453	5.995657632	4.991210041	5.043502819	0	0	0	0	0	0
linc-90	0	0	0	0	0	0	0	0	0	0	0	0	0	0	0	0	0	0	0	0	0	0	0	0	0	0	0	0	0	0	0	0	0	0	0	0	0	0	0	0	0	0	0	0	0	0	0	0	0
linc-95	0	0	0	0	0	0	0	0	0	0	0	0	0	0	0	0	0	0	0	0	0	0	0	0.317756519	0	0	0	0	0	0	0	0	0	0	0	0	0	0	0	0	0	0	0	0.195876031	0.216288291	0	0	0	0
linc-96	0	0	0	0	0	0	0	0	0	0	0	0	0	0	0	0	0	0	0	0	0	0	0	0	0	0	0	0	0	0	0	0	0	0	0	0	0	0	0	0	0	0	0	0	0	0	0	0	0
linc-138	0	0	0	0	0	0	0	0	0	0	0	0	0	0	0	0	0	0.506669631	0	0	0	0	0	0	0	0	0	0	0	0	0	0	0	0	0	0.35777512	0	0	0	0	0	0	0	0	0	0	0	0	0
linc-139	0	0	0	0	0	0	0	0	0	0	0	0	0	0	0	0	0	0	0	0	0	0	3.492947039	0	0	0	0	0	0	0	0	0	0	0	0	0	0	0	0	0	0	0	0	0	0	0	0	0	0
linc-164	0	0	0	0	0	0	0	0	0	0	0	0	0	0	0	0	0	0	0	0	0	0	0	0	0	0	0	0	0	0	0	0	0	0	0	0	0	0	0	0	0	0	0	0	0	0	0	0	0
linc-16	1.675397219	1.803271142	1.468637563	1.702606561	1.988395076	1.589567688	1.867618768	2.048657493	2.021039736	1.443805751	1.340825883	1.32678287	1.235455341	1.453163233	1.856985324	1.354860141	0.82415891	1.250443015	2.695351905	1.262479628	1.350759488	0.927684917	1.004828065	1.713994791	0.783332066	1.815890884	2.137137805	1.809919061	0.756538669	0.775447435	0	0.840561929	0.956043692	1.707443134	0	1.26747379	0	0.815744546	1.811060249	1.488245256	1.718187025	1.446476064	1.526798412	2.27212713	1.775014245	1.359788086	1.48870871	1.163567701	1.223781156
linc-25	0	0	0	0	0	0	0	0	0	0	0	0	0	0	0	0	0	0	0	0	0	0	0	0	0	0	0	0	0	0	0	0	0	0	0	0	0	0	0	0	0	0	0	0	0	0	0	0	0
linc-39	0	0	0	0	0	0	0.125583706	0	0	0	0	0	0	0	0	0	0	0	0	0	0	0	0	0	0	0	0	0	0	0	0	0	0	1.296092599	0	0	0.570483297	0.370050863	0	0	0	0	0	0	0	0	0	0	0
linc-46	0	1.108477086	0	0	0	0	0	0	0	0	0	0	0	0	0	0	0	0	0	0	1.935644005	0	0	0	0	0	0	0	0	0	0	0	0	0	0	0	0	0	0	2.342692363	0	0	0	0	0	0	0	0	0
linc-50	0	0.061493965	0.190356927	0.025191336	0.044377671	0.159042967	0.215337429	0.03222682	0.24489346	0.510401576	0.232932716	0.398386954	0.293038051	1.094599561	3.334309736	0.285154164	0.338694833	0.455127239	0.153135932	0	0	0.034651414	0.12293877	0	0	1.194287403	0.081822912	2.281813088	0.050486634	1.741583581	0.121019019	2.351596197	0.294972649	3.133943637	0.111877379	0.336329659	0.136652051	0.004002081	0.095794254	0	0.04664666	0.014241078	0.138499215	0.018740465	0	0	0	0	0
linc-55	4.203428763	2.573018321	4.969425639	4.275309338	5.177167748	3.079283446	4.974593433	2.7224813	4.852243994	2.299010311	4.342294525	2.465368562	4.172874823	2.475969715	3.375350743	2.1641255	2.793622092	3.120385812	0	2.869213699	2.305538021	4.906595845	4.782337598	5.113873192	3.351382187	5.484254912	4.081324678	5.718973044	2.280520674	5.187289989	1.792783736	4.801593862	2.841859974	2.601612209	2.013531825	3.007258386	2.30924859	2.781189294	2.879262975	4.035087145	3.630992245	5.083261276	3.903207338	4.880161371	3.525365008	4.816656906	4.381286529	4.45749073	3.287574911
linc-58	0	0	0	0	0	0	0	0	0	0	0	0	0	0	0	0	0	0	0	0	0	0	0	0	0	0	0	0	0	0	0	0	0	0	0	0	0	0	0	0	0	0	0	0	0	0	0	0	0
linc-68	4.449757752	5.956774318	3.45541904	6.432782672	3.364281403	4.318749794	3.368622572	6.3657881	3.748110151	5.268399598	3.94707614	5.407022968	4.227205271	5.585934053	7.545377531	5.28344766	5.408280686	5.125270226	0	5.05928521	6.518591503	3.449937116	6.720468618	3.498147046	4.491042228	5.228187895	5.390065002	5.341440684	6.249757047	5.887317571	6.192422489	5.589231432	6.220195018	7.495813123	6.121311742	2.639525766	6.176005954	6.197187907	2.139979821	3.902054059	6.604753502	4.554600092	4.115679332	4.605758996	6.267453452	3.040182361	3.21813411	3.585784378	5.414617455
linc-69	0	0	0	0	0	0	1.865154946	0	0	0	0	0	0	0	0	0	0	0	0	0	0	0	0	0	0	0	0	0	0	0	0	0	0	0	0	0	0	0	0	0	0	0	0	0	0	0	0	0	0
linc-73	0	0	0	0	0	0	0	0	0	0	0	0	0	0	0	0	0	0	0	0	0	0	0	0	0	0	0	0	0	0	0	0	0	0	0	0	0	0	0	0	0	0	0	0	0	0	0	0	0
linc-78	0	4.288906961	2.745844523	2.044052096	1.826187064	2.135994483	2.269299803	0	2.142909037	4.750719788	0	2.703053543	1.541517	0	2.789176364	1.86623503	2.487407076	2.067451432	0.096553628	0.335252815	2.614826131	0	2.554920077	1.934922822	1.788761208	1.533680707	1.35184546	0	2.590700845	0	2.41267524	2.005254785	0	1.263113693	1.247811108	2.469266215	1.258356319	0.67439776	1.912833631	2.453352125	2.134541435	1.126882731	2.0853108	0	1.899158473	2.483315025	3.698621973	1.238542224	2.139963079
linc-94	0	0	0	0	0	1.29546028	0	0	0	0	0	0	0	0	0	0	0	0	0	0	0	0	0	0	0	0	0	0	0	0	0	0	0	0	0	0	0	0	0	0	0	0	0	0	0	0	0	0	0
linc-9	3.462074009	3.82317268	3.10219334	4.114114217	3.675742634	3.344123648	3.805579473	4.021023494	3.735164474	3.603176735	3.285515473	3.721454897	3.330806697	4.175888046	3.098350401	4.016356032	3.620106733	3.836361553	3.721519135	3.561828624	3.805731049	3.402173714	3.916582801	3.457933567	3.503697887	3.539707336	3.949929443	3.569310658	3.949635782	3.394591291	3.531198718	3.40946702	3.569987246	3.180638862	3.288896133	3.785328188	3.790672135	3.679190463	3.854254872	3.118715124	3.507533264	3.321813745	3.709125639	3.830877819	3.593515865	3.489899643	3.473733318	3.577855883	3.702118445
linc-7	3.354052194	1.035826722	3.100513868	2.474485279	1.602210515	1.051240801	2.051986511	0	2.426086145	0.969384498	1.713857777	1.370261818	1.562113748	1.385953696	2.392903701	1.901646632	1.75438207	1.62153605	0.994926408	3.220037061	1.431918524	3.563548613	2.533466684	2.179539913	1.070546829	3.053720495	0.238169913	2.544549347	0	2.297012129	1.078616508	2.440708513	0.868644873	2.093907869	1.560986804	3.045032797	0.779742239	0.983437134	1.459965595	2.58554941	2.048623933	3.158428769	1.956916703	2.989406107	0.831641888	2.707828417	1.296833581	2.49904508	1.072033188
[truncated: 312 more columns]
