# Supplementary material for: Spatiotemporal expression profiling of long intervening noncoding RNAs in Caenorhabditis elegans
Source: Sci Rep. 2017 Jul 12;7:5195. doi: 10.1038/s41598-017-05427-5 (PMC5507858; doi:10.1038/s41598-017-05427-5)
Supplement: Supplementary file 3 — Dataset 6 [file 41598_2017_5427_MOESM3_ESM.csv]

Gene	Strain	Stack	MSAPPAPP MU_BODVL1	MSAPAPAP MU_BODVL2	DAAPA MU_BODVL3	MSAPPPAA MU_BODVL4	DAAPP MU_BODVL5	DAAAA MU_BODVL6	MSAAPPPAA MU_BODVL7	DAPAA MU_BODVL8	MSAAPPPAP MU_BODVL9	CAPAAAA MU_BODVL10	MSAAPPPPA MU_BODVL11	CAPAAAP MU_BODVL12	MSAAPPPPP MU_BODVL13	CAPAAPA MU_BODVL14	MSPAPPAA MU_BODVL15	CAPAAPP MU_BODVL16	CAPAPPA MU_BODVL19	CAPAPPP MU_BODVL22	CAPPPPV MU_BODVL23	MSPPPAPP MU_BODVR1	MSPPAPAP MU_BODVR2	DPAPA MU_BODVR3	MSPPPPAA MU_BODVR4	DPAPP MU_BODVR5	DPAAA MU_BODVR6	MSPAPPPAA MU_BODVR7	DPPAA MU_BODVR8	MSPAPPPAP MU_BODVR9	CPPAAAA MU_BODVR10	MSPAPPPPA MU_BODVR11	CPPAAAP MU_BODVR12	MSPAPPPPP MU_BODVR13	CPPAAPA MU_BODVR14	MSPAPPAP MU_BODVR15	CPPAAPP MU_BODVR16	ABPRPPPPPAA MU_BODVR19	CPPAPPA MU_BODVR20	CPPAPPP MU_BODVR21	CPPPPPV MU_BODVR24	MSAPAPPA MU_BODDL1	MSAPAAAP MU_BODDL2	MSAPPPPA MU_BODDL3	MSAPAPPP MU_BODDL4	MSAPPPPP MU_BODDL5	MSAPPPAP MU_BODDL6	DAPPAA MU_BODDL7	DAAAP MU_BODDL8
linc-138	XIL0412	linc-138_XIL0412_20140319_0001_S1	0	0	0	0	0	0	0	0	0	0	0	0	0	0	0	0	0	0	0	0	0	0	0	0	0	0	0	0	0	0	0	0	0	0	0	0.71555024	0	0	0	0	0	0	0	0	0	0	0
linc-138	XIL0451	linc-138_XIL0451_20140513_0001_S1	0	0	0	0	0	0	0	0	0	0	0	0	0	0	0	0	0	1.013339262	0	0	0	0	0	0	0	0	0	0	0	0	0	0	0	0	0	0	0	0	0	0	0	0	0	0	0	0	0
linc-139	XIL0444	linc-139_XIL0444_20140421_0002_S1	0	0	0	0	0	0	0	0	0	0	0	0	0	0	0	0	0	0	0	0	0	0	4.286065498	0	0	0	0	0	0	0	0	0	0	0	0	0	0	0	0	0	0	0	0	0	0	0	0
linc-139	XIL0587	linc-139_XIL0587_20140715_0002_S1	0	0	0	0	0	0	0	0	0	0	0	0	0	0	0	0	0	0	0	0	0	0	2.69982858	0	0	0	0	0	0	0	0	0	0	0	0	0	0	0	0	0	0	0	0	0	0	0	0
linc-16	XIL0274	linc-16_XIL0274_20141015_0002_S1	3.350794437	3.606542284	2.937275125	3.405213122	3.976790151	3.179135375	3.735237536	4.097314985	4.042079472	2.887611502	2.681651766	2.653565739	2.470910681	2.906326466	3.713970648	2.709720281	1.648317819	2.50088603	3.736679863	2.524959256	2.701518976	1.855369833	2.009656129	3.427989582	1.566664131	3.631781768	4.274275609	3.619838121	1.513077338	1.550894869	0	1.681123857	1.912087383	3.414886267	0	2.53494758	0	1.631489091	3.622120497	2.976490512	3.436374049	2.892952128	3.053596824	4.54425426	3.550028489	2.719576171	2.977417419
linc-16	XIL0275	linc-16_XIL0275_20140515_0002_S1	0	0	0	0	0	0	0	0	0	0	0	0	0	0	0	0	0	0	1.654023947	0	0	0	0	0	0	0	0	0	0	0	0	0	0	0	0	0	0	0	0	0	0	0	0	0	0	0	0
linc-164	XIL0403	linc-164_XIL0403_20141117_0001_S1	0	0	0	0	0	0	0	0	0	0	0	0	0	0	0	0	0	0	0	0	0	0	0	0	0	0	0	0	0	0	0	0	0	0	0	0	0	0	0	0	0	0	0	0	0	0	0
linc-164	XIL0404	linc-164_XIL0404_20140408_0002_S1	0	0	0	0	0	0	0	0	0	0	0	0	0	0	0	0	0	0	0	0	0	0	0	0	0	0	0	0	0	0	0	0	0	0	0	0	0	0	0	0	0	0	0	0	0	0	0
linc-25	XIL0283	linc-25_XIL0283_20140808_0002_S1	0	0	0	0	0	0	0	0	0	0	0	0	0	0	0	0	0	0	0	0	0	0	0	0	0	0	0	0	0	0	0	0	0	0	0	0	0	0	0	0	0	0	0	0	0	0	0
linc-25	XIL0291	linc-25_XIL0291_20140325_0002_S1	0	0	0	0	0	0	0	0	0	0	0	0	0	0	0	0	0	0	0	0	0	0	0	0	0	0	0	0	0	0	0	0	0	0	0	0	0	0	0	0	0	0	0	0	0	0	0
linc-39	XIL0226	linc-39_XIL0226_20131207_0001_S1	0	0	0	0	0	0	0.251167412	0	0	0	0	0	0	0	0	0	0	0	0	0	0	0	0	0	0	0	0	0	0	0	0	0	0	0	0	0	1.140966594	0.740101726	0	0	0	0	0	0	0	0	0
linc-39	XIL0272	linc-39_XIL0272_20140313_0003_S1	0	0	0	0	0	0	0	0	0	0	0	0	0	0	0	0	0	0	0	0	0	0	0	0	0	0	0	0	0	0	0	0	0	2.592185197	0	0	0	0	0	0	0	0	0	0	0	0	0
linc-46	XIL0280	linc-46_XIL0280_20140729_0001_S1	0	0	0	0	0	0	0	0	0	0	0	0	0	0	0	0	0	0	0	0	0	0	0	0	0	0	0	0	0	0	0	0	0	0	0	0	0	0	0	2.815830232	0	0	0	0	0	0	0
linc-46	XIL0282	linc-46_XIL0282_20140311_0001_S1	0	2.216954172	0	0	0	0	0	0	0	0	0	0	0	0	0	0	0	0	0	0	3.87128801	0	0	0	0	0	0	0	0	0	0	0	0	0	0	0	0	0	0	1.869554494	0	0	0	0	0	0	0
linc-50	XIL0240	linc-50_XIL0240_20131217_0001_S1	0	0.122987929	0.380713854	0.050382671	0.088755341	0.318085934	0.430674857	0.06445364	0.489786919	1.020803151	0.465865432	0.796773908	0.586076101	0.859187609	2.327970011	0.570308328	0.677389665	0.910254477	0.306271863	0	0	0.069302827	0.24587754	0	0	0.015642841	0.163645824	0	0.100973268	0.219299779	0.242038038	0.862738142	0.589945298	2.293975441	0.223754758	0.672659318	0.273304102	0.008004162	0.191588508	0	0.09329332	0.028482155	0.276998429	0.037480929	0	0	0
linc-50	XIL0277	linc-50_XIL0277_20140809_0001_S1	0	0	0	0	0	0	0	0	0	0	0	0	0	1.330011513	4.34064946	0	0	0	0	0	0	0	0	0	0	2.372931965	0	4.563626175	0	3.263867383	0	3.840454251	0	3.973911832	0	0	0	0	0	0	0	0	0	0	0	0	0
linc-55	XIL0241	linc-55_XIL0241_20131212_0001_S1	5.641037654	5.146036642	5.778973629	5.541463222	5.927647552	4.768069904	5.857525007	4.377715432	6.781858717	4.598020622	5.90501821	4.930737124	6.012806056	4.95193943	4.030056091	4.328251	5.587244184	6.240771623	0	5.738427398	4.611076042	6.018982447	5.829505847	6.102659243	4.394859032	6.565154568	4.707753362	6.89455485	4.561041347	6.556650866	3.585567472	6.64589347	3.723977367	3.546844493	3.879095032	4.862218064	4.61849718	5.562378588	4.002820208	5.507662937	5.141395952	6.119613609	5.521008905	5.685985362	4.581756242	6.007566744	5.376378748
linc-55	XIL0242	linc-55_XIL0242_20131206_0002_S1	2.765819872	0	4.159877648	3.009155453	4.426687944	1.390496988	4.091661859	1.067247167	2.92262927	0	2.779570839	0	2.332943589	0	2.720645394	0	0	0	0	0	0	3.794209243	3.735169349	4.125087141	2.307905341	4.403355255	3.454895993	4.543391237	0	3.817929111	0	2.957294253	1.95974258	1.656379924	0.147968617	1.152298708	0	0	1.755705742	2.562511352	2.120588537	4.046908942	2.285405771	4.074337379	2.468973774	3.625747068	3.38619431
linc-58	XIL0481	linc-58_XIL0481_20140513_0002_S1	0	0	0	0	0	0	0	0	0	0	0	0	0	0	0	0	0	0	0	0	0	0	0	0	0	0	0	0	0	0	0	0	0	0	0	0	0	0	0	0	0	0	0	0	0	0	0
linc-58	XIL0503	linc-58_XIL0503_20140527_0001_S1	0	0	0	0	0	0	0	0	0	0	0	0	0	0	0	0	0	0	0	0	0	0	0	0	0	0	0	0	0	0	0	0	0	0	0	0	0	0	0	0	0	0	0	0	0	0	0
linc-68	XIL0380	linc-68_XIL0380_20140801_0002_S1	4.144466536	5.803013419	2.878545333	5.813762853	3.109854544	4.559271469	3.245661316	6.001077657	3.968075519	4.692208499	4.01638484	4.882624127	4.306841033	5.201004848	7.436060833	4.881740123	4.730589756	4.354709306	0	3.920072573	6.563506983	2.784689859	6.652203384	2.764011736	4.271244319	5.024109815	5.550322334	5.06497717	6.960045231	5.285305075	6.875941224	5.12603001	6.774004023	7.380837505	6.791645855	0.496052169	6.759239082	6.679377814	0	3.418795282	6.689090328	3.683862764	4.270212337	3.924729587	5.816420356	3.002057506	2.176592584
linc-68	XIL0381	linc-68_XIL0381_20140315_0002_S1	4.755048968	6.110535216	4.032292747	7.051802491	3.618708262	4.078228119	3.491583828	6.730498543	3.528144782	5.844590696	3.87776744	5.931421809	4.147569508	5.970863257	7.654694229	5.685155197	6.085971615	5.895831145	0	6.198497847	6.473676023	4.115184372	6.788733851	4.232282355	4.710840136	5.432265975	5.22980767	5.617904197	5.539468862	6.489330067	5.508903754	6.052432854	5.666386013	7.610788741	5.450977629	4.782999363	5.592772825	5.714998	4.279959641	4.385312836	6.520416676	5.425337419	3.961146326	5.286788405	6.718486547	3.078307216	4.259675636
linc-69	XIL0382	linc-69_XIL0382_20140311_0002_S1	0	0	0	0	0	0	3.730309892	0	0	0	0	0	0	0	0	0	0	0	0	0	0	0	0	0	0	0	0	0	0	0	0	0	0	0	0	0	0	0	0	0	0	0	0	0	0	0	0
linc-69	XIL0383	linc-69_XIL0383_20140825_0001_S1	0	0	0	0	0	0	0	0	0	0	0	0	0	0	0	0	0	0	0	0	0	0	0	0	0	0	0	0	0	0	0	0	0	0	0	0	0	0	0	0	0	0	0	0	0	0	0
linc-7	XIL0224	linc-7_XIL0224_20131130_0002_S1	3.445914466	2.071653443	3.447574789	2.913157705	2.530230042	2.102481601	0.985043376	0	2.233481791	1.938768995	2.771913172	2.740523636	1.767943897	2.249756346	2.154930513	2.929094789	2.575221797	3.243072099	1.989852816	3.236840662	0	3.311567559	2.155518125	3.256238776	2.141093658	2.752935713	0.476339826	2.147170243	0	2.76058779	1.854864305	2.962488373	1.737289745	2.871510426	1.892549413	3.193891872	1.559484478	1.966874267	2.919931189	2.523777679	1.341019735	3.030604909	2.371495555	3.207413922	1.238690487	2.817427749	2.593667162
linc-7	XIL0225	linc-7_XIL0225_20131210_0001_S1	3.262189921	0	2.753452946	2.035812852	0.674190987	0	3.118929645	0	2.618690498	0	0.655802382	0	1.356283599	0.522151046	2.630876888	0.874198474	0.933542342	0	0	3.203233459	2.863837047	3.815529666	2.911415242	1.10284105	0	3.354505277	0	2.941928451	0	1.833436467	0.30236871	1.918928652	0	1.316305311	1.229424195	2.896173721	0	0	0	2.64732114	2.756228131	3.286252629	1.542337851	2.771398292	0.424593288	2.598229085	0
linc-73	XIL0313	linc-73_XIL0313_20140806_0001_S1	0	0	0	0	0	0	0	0	0	0	0	0	0	0	0	0	0	0	0	0	0	0	0	0	0	0	0	0	0	0	0	0	0	0	0	0	0	0	0	0	0	0	0	0	0	0	0
linc-73	XIL0314	linc-73_XIL0314_20140117_0001_S1	0	0	0	0	0	0	0	0	0	0	0	0	0	0	0	0	0	0	0	0	0	0	0	0	0	0	0	0	0	0	0	0	0	0	0	0	0	0	0	0	0	0	0	0	0	0	0
linc-78	XIL0335	linc-78_XIL0335_20140728_0001_S1	0	4.37105562	5.491689045	4.088104191	3.652374127	4.271988965	4.538599605	0	3.56507252	4.887646087	0	5.406107086	0	0	5.578352728	3.732470059	4.974814152	4.134902864	0.193107255	0.670505629	5.229652262	0	2.702412261	3.869845643	3.577522415	3.067361413	2.70369092	0	5.181401689	0	4.82535048	0	0	0	2.495622216	4.93853243	2.516712637	1.34879552	3.825667261	4.906704249	4.26908287	2.253765461	4.170621599	0	3.798316946	4.966630049	3.60742827
linc-78	XIL0337	linc-78_XIL0337_20140509_0002_S1	0	4.206758301	0	0	0	0	0	0	0.720745554	4.613793488	0	0	3.083034	0	0	0	0	0	0	0	0	0	2.407427892	0	0	0	0	0	0	0	0	4.010509569	0	2.526227385	0	0	0	0	0	0	0	0	0	0	0	0	3.789815676
linc-9	XIL0222	linc-9_XIL0222_20131202_0002_S1	3.769816205	3.563434198	2.773408819	4.227798677	3.371991589	3.263711591	3.69492239	4.137063325	3.530909146	3.976289697	3.163405907	4.18251317	3.301048318	4.163237708	2.707257527	3.931467402	4.077429127	3.629476319	3.349073374	3.549888397	3.641079169	3.001259129	3.566990921	3.396608241	3.650749415	3.654101462	4.0106273	3.946206102	4.21420021	3.8806118	3.33111535	3.610016592	3.612214053	3.236210586	3.298923675	3.822758057	3.572366461	3.57639274	3.321362028	3.002451284	3.432871563	3.621631932	3.489746568	3.961538653	3.508546429	3.282802513	3.457608882
linc-9	XIL0223	linc-9_XIL0223_20131130_0002_S1	2.085348406	3.284985673	2.706993884	3.281298847	3.216249057	2.884269021	2.880757042	3.080809556	2.897387385	2.628151437	1.715505991	2.575010044	1.779958295	2.668255725	2.391410486	2.710194988	1.953801619	3.101262964	2.485345524	2.624789856	3.382051085	2.905661881	3.437197321	3.036232516	2.787414435	2.821956715	3.011340582	2.577876827	2.833965877	2.27933809	2.899542998	1.899593089	2.32156615	1.842039352	2.01287121	2.553131429	2.402218956	2.069102467	3.057340886	2.819686999	3.040679934	2.182043038	2.796977468	2.857157061	2.602914156	2.676553963	2.725295948
linc-9	XIL0377	linc-9_XIL0377_20140324_0001_S1	4.531057417	4.62109817	3.826177317	4.833245128	4.438987255	3.884390332	4.841058986	4.845197602	4.777196892	4.205089072	4.97763452	4.406841476	4.911413479	5.696170706	4.19638319	5.407405705	4.829089454	4.778345377	5.330138507	4.510807618	4.394062892	4.299600133	4.74556016	3.940959943	4.072929812	4.143063832	4.827820447	4.183849044	4.800741258	4.023823983	4.362937806	4.718791378	4.776181535	4.463666647	4.554893513	4.980095077	5.397430989	5.392076183	5.184061703	3.534007088	4.049048294	4.161766265	4.84065288	4.673937744	4.66908701	4.510342453	4.238295124
linc-94	XIL0364	linc-94_XIL0364_20141119_0002_S1	0	0	0	0	0	0	0	0	0	0	0	0	0	0	0	0	0	0	0	0	0	0	0	0	0	0	0	0	0	0	0	0	0	0	0	0	0	0	0	0	0	0	0	0	0	0	0
linc-94	XIL0365	linc-94_XIL0365_20140316_0001_S1	0	0	0	0	0	2.590920559	0	0	0	0	0	0	0	0	0	0	0	0	0	0	0	0	0	0	0	0	0	0	0	0	0	0	0	0	0	0	0	0	0	0	0	0	0	0	0	0	0
[truncated: 314 more columns]
