# Supplementary material for: Spatiotemporal expression profiling of long intervening noncoding RNAs in Caenorhabditis elegans
Source: Sci Rep. 2017 Jul 12;7:5195. doi: 10.1038/s41598-017-05427-5 (PMC5507858; doi:10.1038/s41598-017-05427-5)
Supplement: Supplementary file 4 — Dataset 1 [file 41598_2017_5427_MOESM4_ESM.xls]

## Sheet: Sheet1
Gene	Sequence	Forward Primer (red: primer sequences complementary to genome; gaga, protective bases; capital sequences between gaga and red fonts: restriction site)	Reverse Primer	Location (WS252)	Length（bp,WS252）	Transgenic lines	Fluorescence Protein (NA, no transgenic lines)	Transgene integrated into the genome
linc-1	W09C5.11	gagaCTCGAGaacaccacatggtcaccgta	gagaGGATCCGACGAAGACACGACGGAACAT	I:13648350..13652556	4206	2	mCherry	no
linc-10	F39E9.24	gagaCCCGGGtgaatctcctaaacagaatcaacg	gagaCCTAGGTAGaagcaaaacggggacag	II:3313504..3316433	2929	2	mCherry	no
linc-100	T01C8.12	gagaGTCGACtttagggtggattcgacgac	gagaGGATCCACGTGGAGCGATGTAAAGGT	X:16775467..16778867	3400	1	mCherry	yes
linc-101	C54E4.11	gagaCTCGAGcatcatcatgttccgacgac	gagaGGATCCTGCCCACACTATTTTCGTTG	IV:2160826..2161514	688	1	undetectable	no
linc-102	C33G3.14	gagaCTCGAGacagtgacgaaggaaattgat	gagaGGATCCtgccgtaaattggtagttgg	X:14080045..14080687	642	4	mCherry	no
linc-103	W05H9.5	gagaCTCGAGggggaaaaattacaccgaaa	gagaGGATCCATTggctatgcatgaaacg	X:6253832..6256780	2948	1	mCherry	yes
linc-104	T01A4.7	gagaCTCGAGtgaacaattcgtgtgcaattt	gagaGGATCCTCAttgctaggcatttccaa	I:4467681..4472661	4980	1	mCherry	no
linc-105	W09D10.6	gagaCTCGAGcgattgttcaccggaatttt	gagaGGATCCTTCAtacttcacagcacacaca	III:10716085..10718344	2259	1	mCherry	no
linc-106	F39F10.6	gagaCTCGAGgtgtcgtagtgtcggtgtgg	gagaGGATCCGCTGATGATGTCGGTAAACG	X:16905970..16910903	4933	4	mCherry	no
linc-107	C30G12.8	gagaCTCGAGgcctttcagctcatagtttgg	gagaGGATCCTCACAAAACAGgtcagcaaaa	II:7287802..7290449	2647	2	mCherry	yes
linc-108	F28F8.13	gagaGTCGACggatgggtcaggtgatgaga	gagaTGATCATTGAAtatacatagaaacgtcgaaaaa	V:15566420..15567517	1097	3	mCherry	no
linc-109	W09D10.7	gagaCTCGAGgacgacctccttggactctg	gagaGGATCCCGAAATGTTCAAACcgaagaa	III:10736667..10737271	604	1	mCherry	yes
linc-11	Y49F6C.11	gagaCCCGGGttggaattcctttgccattc	gagaCCTAGGAGGAAGACGGAagtgagtcg	II:3374174..3375170	996	1	mCherry	yes
linc-110	T09A5.22	gagaCTCGAGaaatatcgacttcgccgaca	gagaGGATCCCACCCACATCCTTTCTTTTTGC	II:7838971..7842447	3476	1	mCherry	yes
linc-112	T19D2.12	gagaCTCGAGgcagtggtggccaaaaataa	gagaGGATCCTCTCTtagcgacgcaaatca	X:3947721..3952664	4943	1	mCherry	no
linc-113	K02B12.13	gagaCTCGAGggtatggatgacgacgaagg	gagaGGATCCTcttgcagctggagtcatagtt	I:8502231..8503994	1763	3	mCherry	no
linc-114	F36A4.20	gagaCTCGAGcctggacctccatgactagc	gagaGGATCCGTGCACGCTTTAATAAAAACAA	IV:4260349..4263353	3004	1	mCherry	yes
linc-115	ZK678.12	gagaCTCGAGaacgaaattggacaaagttttca	gagaGGATCCTGTTCTGAAAAATTTTAGGGATGAT	X:15744223..15745757	1534	1	mCherry	no
linc-116	T04A6.8	gagaCTCGAGttctcgtctctgctgctcaa	gagaGGATCCTTTGCACACCATTATTtttacgg	III:7610618..7612123	1505	4	mCherry	no
linc-117	VC5.18	gagaCTCGAGtgaatgaataaattcaaattgtgg	gagaGGATCCGGcatcatcggagcaactac	V:7085607..7086094	487	1	mCherry	no
linc-118	K09E9.13	gagaCTCGAGtcgatatgcatcgaaatgtttt	gagaGGATCCCAAAAGCACAGAGCACAAGG	X:15616472..15617442	970	3	mCherry	no
linc-119	F01G10.21	gagaCTCGAGaaccaaagcagattgccatt	gagaGGATCCTCATTTTCTGTCCGGGAACT	IV:10235088..10235570	482	1	mCherry	yes
linc-12	F34D6.11	gagaCCCGGGcctaccaacctttggagcaa	gagaGCTAGCTTCtgagaagtcccagtgccata	II:2681655..2683510	1855	0	NA
linc-120	C34C6.11	gagaCTCGAGgccaagttccgagtgttgta	gagaGGATCCTGGAATTTTGTGCAAACCAA	II:8686534..8688215	1681	1	mCherry	yes
linc-121	Y57G11C.1134	gagaCTCGAGgagcctcccgatagaatgaa	gagaGGATCCCAACGTTTCTTATAAAAATCCATCA	IV:14936978..14937422	444	0	NA
linc-122	F10C1.21	gagaCTCGAGggcttatttttaggccaacg	gagaTGATCAAAAAATGGGCGTGTTCAGTC	II:5765317..5768320	3003	2	mCherry	no
linc-123	T26H5.13	gagaCTCGAGccttgttctcgttgttgattga	gagaGGATCCAAAAATGGAAAattcatatctgtca	V:15444343..15445036	693	1	mCherry	no
linc-124	ZC334.16	gagaCTCGAGcagaaaaatgtcacggactcaa	gagaGGATCCCAAAGTGATGTGCAGAAAGCA	I:14028084..14029123	1039	1	mCherry	no
linc-125	F32A5.10	gagaCTCGAGgaactccgtgaaacctcagc	gagaGGATCCCGACTTGATGGCACCTTTTT	II:7236979..7238977	1998	1	mCherry	yes
linc-126	F42A9.16	gagaCTCGAGtgatggcgttgcagtgttat	gagaGGATCCAGGGAAGGATGAGCCTGTCT	IV:8629533..8631427	1894	2	mCherry	yes
linc-127	F56D1.16	gagaCTCGAGtctgccaagtgggagaattt	gagaGGATCCTTTCGTCAAATCTATTCGTTCAA	II:5459719..5464706	4987	2	undetectable	no
linc-128	T21H3.11	gagaCTCGAGgccgaaccatttgtgaaagt	gagaGGATCCCGTGGGAAAGTCGTGTTCTA	V:1146363..1150955	4592	1	mCherry	no
linc-129	K11D9.9	gagaGTCGACGtacctcattggcgtctttgg	gagaTGATCAGCTTGATTTCGTTCCGTTGT	III:10816774..10817293	519	1	undetectable	no
linc-13	K02E7.14	gagaCCCGGGtgacgtcaccatctctcatatagtt	gagaGCTAGCTttggaagggagagacaacg	II:1071838..1072424	586	1	GFP	yes
linc-130	C14F5.12	gagaCTCGAGggttgctatgttgactgatcca	gagaGGATCCTTGCAGATTCTAGCCTTTGAAC	X:7947927..7948596	669	1	mCherry	yes
linc-132	Y38C1AA.19	gagaCTCGAGccagcccaatagacgaagaa	gagaGGATCCTGCTTAAAAGCGTCTATTTTGttg	IV:159770..161167	1397	3	mCherry	no
linc-133	T09A5.23	gagaCTCGAGgaattcctttgggtttgcag	gagaGGATCCTCAGGACGTACACCTTTCTCG	II:7835107..7837868	2761	1	undetectable	no
linc-134	C45E5.54	gagaCTCGAGccgccaattgaaatcatctt	gagaGGATCCGCTAAAAGGCAACGgagaaa	IV:5738091..5739882	1791	1	mCherry	no
linc-135	T01B11.10	gagaCTCGAGgacgtgaagaatcccaaagc	gagaGGATCCGAAACCTCCCCTTCAAGtgat	IV:8451714..8453312	1598	1	undetectable	no
linc-136	T27C4.6	gagaCTCGAGcgaatttttcctaacaaactcgt	gagaGGATCCcactctgtggggaaattgct	V:3722508..3725068	2560	2	mCherry	yes
linc-137	T10B5.14	gagaCTCGAGgtcggataaatcgtcggttg	gagaGGATCCAATGAAAAAGATGTTTTCCTATCCT	V:1863955..1864490	535	2	mCherry	no
linc-138	F54H5.13	gagaCTCGAGcgtccgttttgttgaaaacct	gagaGGATCCTCGAATTCCGGgttattttg	II:6613678..6615656	1978	3	mCherry	yes
linc-139	C33F10.25	gagaCCCGGGccaacttgctacctgcttcc	gagaCTGCAGAAAATTGTTCCAAACTGTATACAAAA	II:4814191..4818570	4379	2	mCherry	yes
linc-14	C18D4.11	gagaCCCGGGttttggagaagtccgaggtg	gagaCCTAGGAGagaagacaagaggagggcaaca	V:17539435..17540620	1185	2	GFP	no
linc-140	F59F4.5	gagaCTCGAGtgtcttctttttgaattgggttt	gagaGGATCCGTTTAAACGTTGGCgctga	X:15829805..15832974	3169	1	mCherry	yes
linc-141	F07A5.8	gagaCTCGAGttcaaatttgcaattacgtttca	gagaTGATCAGAAGGACATCAATTGTTACATCgt	I:7372507..7375791	3284	1	mCherry	yes
linc-143	Y55D5A.11	gagaCTCGAGgagcaaatccagatgccatt	gagaGGATCCTGAGACGAAGAGGAGGAGGA	III:3037509..3042535	5026	1	mCherry	yes
linc-144	F41G4.12	gagaACCGGTtcagtttttcccatccgttc	gagaCCTAGGGCCGTCTCGTGAggtagaat	X:16823379..16828379	5000	2	mCherry	no
linc-145	C24D10.48	gagaCTCGAGttcggatcccttcagatgac	gagaTGATCAatcaaattagctgcccgaaa	IV:5156839..5159347	2508	1	mCherry	no
linc-146	C51E3.13	gagaCTCGAGcgacatgtgtgtttttcatacct	gagaGGATCCCACTTCTTCCCACGGAAATG	V:10173732..10176273	2541	0	NA
linc-147	C46F11.10	gagaCTCGAGcactcatatccgggtgcttt	gagaGGATCCTTCCACAGGCTTCAGAAAGG	III:3670320..3672078	1758	1	mCherry	no
linc-148	VK10D6R.3	gagaGTCGACgactttcgcagtttcccatc	gagaGGATCCTGGTATTTCTTTGCAGAAACtcg	V:11177540..11179337	1797	3	mCherry	no
linc-149	F52A8.8	gagaGTCGACccatcacaagtcctttcaatcc	gagaTGATCACTTCGTTTACATTTCCACTattctca	I:7328128..7333053	4925	1	mCherry	yes
linc-15	C49F5.10	gagaCCCGGGcagtggccgtagtcaacctt	gagaCCTAGGGCGGTTCCTgttatgattcg	X:11991924..11994930	3006	1	GFP	no
linc-150	T24D8.18	gagaCTCGAGagacgcagcaacaaggagat	gagaGGATCCGGATAAACGCCCAATCAATG	X:2370507..2375443	4936	1	mCherry	yes
linc-151	M117.14	gagaCTCGAGccggccatattaaacatgaga	gagaGGATCCGGTGTTTGGAGGAATTGGAG	IV:11804057..11808772	4715	1	mCherry	no
linc-152	Y46E12BL.10	gagaCTCGAGccattttggtccccttttct	gagaGGATCCCAAACTTTTCCGGTGGTTTT	II:15253927..15257738	3811	1	mCherry	yes
linc-153	T27F2.8	gagaCTCGAGgggtgccattttctgaaatc	gagaGGATCCTCATATTTTGCCAATTTtgacttg	V:11643899..11644771	872	2	mCherry	yes
linc-154	T01B6.11	gagaCTCGAGcagtgcccggagaatacaat	gagaGGATCCAGAAGATCGTATAACGTGAACTCTATGA	X:2321791..2326792	5001	1	mCherry	no
linc-155	T25G12.14	gagaCCCGGGtgaatgtgtgggggtgtgta	gagaCTGCAGTCCACTTTTGAGATGGAAGGA	X:17237959..17240379	2420	1	mCherry	yes
linc-156	C30F8.7	gagaCTCGAGtccccaaaacctgaacaaga	gagaGGATCCctccacccaactaaccatcg	I:5069601..5073578	3977	1	mCherry	no
linc-158	F58E2.12	gagaCCCGGGccagtgcatgatatccgagtt	gagaCTGCAGttttctaccatgcatccatcc	IV:3450735..3453616	2881	0	NA
linc-159	Y55F3AM.22	gagaCTCGAGttgaattgattgtcgggtga	gagaGGATCCTCACCGTCACCGTTAATACG	IV:1035944..1038731	2787	1	mCherry	yes
linc-16	T08E11.10	gagaCCCGGGcctcaaactgggatccaaaa	gagaCCTAGGGATGGCAAATATTGcggttt	II:1820932..1821616	684	2	GFP	yes
linc-160	Y73C8B.8	gagaCTCGAGtgcactggttagtgatttttga	gagaGGATCCGGTAATTGTAATTTGAAGAACACCTG	V:3179109..3184109	5000	1	mCherry	yes
linc-161	Y75B8A.60	gagaCCCGGGccaactttcatctcacattcca	gagaCCTGCAGGCGAATACTGATAGCTGAATAAATTTCC	III:12099438..12101918	2480	3	mCherry	yes
linc-162	F20G2.10	gagaCTCGAGttgcaccggtgatgagaata	gagaGGATCCTAAAACCGGGAACTTTCGTG	V:13753530..13753884	354	0	NA
linc-164	C44C11.8	gagaGTCGACtgcggagttctgtgattgtg	gagaGGATCCGCGAGGAACAGTGGAGGATA	II:12355845..12359034	3189	3	mCherry	yes
linc-166	C02H7.6	gagaCTCGAGtccaagaatcgtcagtctgc	gagaGGATCCCACCTCCAAAAATGGgaaaa	X:735650..737248	1598	0	NA
linc-169	F43E2.13	gagaCTCGAGcaatcaatgtgagcaggcata	gagaGGATCCTGTGATCAGAAACAGTCTTAGCTtg	II:7371255..7371806	551	1	mCherry	no
linc-17	Y49F6A.9	gagaCCCGGGtggcactttcatggttttca	gagaCCTAGGGGATTTCCAAGTTTCCAATCA	II:3595103..3596305	1202	1	GFP	no
linc-170	F26F2.14	gagaCTCGAGattttgtccggcgattgtt	gagaGGATCCGATCATGCACAAACCGAAAA	V:20595728..20596054	326	1	mCherry	no
linc-18	F14B6.9	gagaCTCGAGtccgattcatccttggtgat	gagaGGATCCTGATTGCAACGAGGAATGAT	I:12214941..12215578	637	2	mCherry	no
linc-19	C44B11.8	gagaCCCGGGgcggtgaagctcattgtttt	gagaCCTAGGGAAATgctttctcaatatcatctcaa	III:3143721..3150226	6505	4	mCherry	no
linc-2	R144.17	gagaCCCGGGggaattcccacactcaccac	gagaCCTAGGTCCGGCGTATCTGGAAAATA	III:5023928..5024922	994	1	GFP	yes
linc-20	T25D1.6	gagaCCCGGGtccgggaaagtgatgaaaac	gagaCCTAGGCGCTAATCGCTCAATTTTctg	X:16509276..16515233	5957	2	mCherry	no
linc-21	F36A4.21	gagaCCCGGGcgacggatcaccaggtaaga	gagaGCTAGCGAaaaatcaatagaggacagccaca	IV:4242464..4243820	1356	1	mCherry	no
linc-22	F47E1.18	gagaCCCGGGgtatggaaaaatgccggaaa	gagaCCTAGGTGatacgaacgcgctgtaaa	X:9066267..9069139	2872	1	mCherry	no
linc-23	F40E3.10	gagaCCCGGGgacaggaatgaaaccggaaa	gagaCCTAGGAAGAAGTACGGTCATTATCACaggaa	I:2643588..2644985	1397	1	GFP	no
linc-25	Y17D7C.10	gagaCCCGGGcaaaaggatcagggcgtcta	gagaGCTAGCCAgaataaaaaatttgggcaccttgc	V:18725894..18728825	2931	3	mCherry	yes
linc-26	F30B5.10	gagaCCCGGGgtttcaggtcaacggcaaat	gagaCCTAGGtcggagaaggaatcaagcag	IV:4238476..4240003	1527	1	GFP	yes
linc-27	K10B2.6	gagaCCCGGGccagctgctgagttgttgaa	gagaCCTAGGAGGTCTTGCCACgaacaaaa	II:6369865..6371352	1487	1	GFP	no
linc-28	C25F9.18	gagaCCCGGGggctacgacttccacaccat	gagaCCTAGGACGAAATGgaccaggatgag	V:19420849..19421710	861	2	GFP	yes
linc-3	K12D9.16	gagaCCCGGGtattcaaaccaagcgggaac	gagaCCTAGGTGGAATTTCTGCaaaacatga	V:3011477..3012706	1229	1	GFP	yes
linc-30	Y20F4.10	gagaCCCGGGtaaccatgggaactgcaaca	gagaCCTAGGTCCGATCTCCAAAGTTGGTC	I:2043689..2046627	2938	1	mCherry	no
linc-31	D1014.12	gagaACCGGTcggggacatgatctgaaaga	gagaCCTAGGTCGGTATGAGTCCATTCCTCA	V:8153642..8157754	4112	3	mCherry	no
linc-32	ZK6.12	gagaCCCGGGcacagaccatgtttgggaga	gagaCCTAGGAATTGTTCGGCGAGTAGGTG	V:410647..411825	1178	1	mCherry	yes
linc-33	C35C5.21	gagaCCCGGGtgtttgatgacgatatttacagtttg	gagaCCTAGGTCCGACCACAATTGGTTGA	X:11563719..11564049	330	2	GFP	no
linc-34	F02C12.8	gagaCCCGGGggttggtgccttctggttta	gagaGCTAGCCCGTGACTCACTGTTccattt	X:13401409..13402121	712	2	GFP	no
linc-35	F22D3.10	gagaCCCGGGcaaatgaagagacgcagtcg	gagaCCTAGGGTcatcatgatacttttacgattccttc	II:6927823..6928825	1002	1	GFP	no
linc-36	F41H10.37	gagaCCCGGGtcggagtcatgagaactgga	gagaCCTAGGTtctcagaaaacattcggatttcg	IV:5381216..5381695	479	1	undetectable	no
linc-37	K02F3.14	gagaCCCGGGtgtggcacacaaacttcttg	gagaCCTAGGTGAAGACTGagaatacaaaatgtgaa	III:832201..832992	791	1	GFP	no
linc-38	Y22F5A.12	gagaCCCGGGcagaagccaaagcaaaaagg	gagaCCTAGGTGAAAATatgtagttcttcgtcaactc	V:10277303..10277953	650	2	GFP	no
linc-39	T04D1.7	gagaCCCGGGccccctttgacaatcgaata	gagaCCTAGGTATTGGTTGgtgtcccgatt	I:4683856..4685938	2082	3	GFP	yes
linc-4	F13H8.15	gagaCCCGGGtggaggcaactctctcttcg	gagaCCTAGGCCGtgcaattttgatggtc	II:6267477..6268974	1497	1	GFP	yes
linc-40	Y82E9BL.20	gagaCCCGGGttctccaaaacttcgccaac	gagaCCTAGGgcgccgacaaagttgagt	III:1323578..1325878	2300	1	mCherry	no
linc-41	F36A4.22	gagaCCCGGGgaagacggaactcgtcgtta	gagaGCTAGCAGTCATAattaccaaacatcagtaaa	IV:4241758..4243606	1848	1	GFP	no
linc-42	R10F2.8	gagaCCCGGGaaatctaggccaccggtttt	gagaCCTAGGAtgagatatgggatgagagatagga	III:2935549..2936109	560	1	GFP	yes
linc-43	F09A5.14	gagaCCCGGGtccattgtctaatgcaaaacca	gagaCCTAGGAAGATCGAGACGGGGGATAG	X:13140874..13141680	806	1	GFP	yes
linc-44	F10C1.22	gagaCCCGGGggggtgataaggaactttttctct	gagaCCTAGGGTGCATTCCTTCCTGAactcc	II:5782097..5782988	891	3	mCherry	no
linc-45	C44B11.9	gagaCTCGAGggggcaaatatgatttgaatg	gagaGGATCCAAGAGAATTGGGCTGCACAC	III:3151360..3151841	481	4	mCherry	no
linc-46	Y16E11A.3	gagaCCCGGGttccatatctccaacgggta	gagaCCTAGGAACACATGGcgcctaataat	II:1991478..1995614	4136	3	mCherry	yes
linc-47	ZK930.14	gagaCCCGGGaaaaagcaaacacccacaaa	gagaCCTAGGCCtatgggtccacaactctg	II:11888178..11889840	1662	1	GFP	yes
linc-48	F11C7.10	gagaCCCGGGcccttccttgtctgtgagag	gagaGCTAGCTCTTAtacatctttcctcacatcatc	X:17421526..17421891	365	2	GFP	no
linc-49	T16D1.3	gagaCCCGGGccaaccgtttgaacaaaaac	gagaCCTAGGTCAGtggcatgatgataaagaa	II:5235731..5236032	301	2	GFP	no
linc-5	C04C11.24	gagaCTCGAGcaccataaaacacgatacatttca	gagaGGATCCTGCCTTCTGAAATgtgaaacaa	X:14015128..14018622	3494	2	mCherry	yes
linc-50	F26D12.101	gagaCCCGGGaaatgttgtgctggtgtcag	gagaCCTAGGTGACTCAGACTGCCCTCTCT	IV:5582236..5584730	2494	2	GFP	yes
linc-51	Y116F11B.25	gagaCCCGGGtctgtgtaattatgttcgacttcc	gagaCCTAGGACttcctcgttgatttttgg	V:19821090..19822799	1709	1	GFP	yes
linc-52	W04H10.7	gagaCCCGGGgatgcaaaatcgcgtaagtt	gagaCCTAGGGGACTTAAAATTAACTCAAAAACACtg	II:606733..607431	698	4	GFP	no
linc-53	T21G5.11	gagaCTCGAGtcgttcaattgacctggaaa	gagaGGATCCaagaattcccttctcttaacttcg	I:6861997..6862454	457	3	mCherry	no
linc-55	C10F3.18	gagaCCCGGGgggtgtgagaagggaatgaa	gagaCCTAGGTGTTGAAGAGAAAGAAGCACGA	V:5994517..5996487	1970	3	GFP	yes
linc-56	C14A11.12	gagaCTCGAGgagctgcttgcgatgatattc	gagaGGATCCTCTCGGTTTGATTAGCAGTTTTT	X:2821958..2822785	827	3	mCherry	no
linc-57	R13A5.17	gagaGTCGACaagaactgggttcaaatgatcggcagct	gagaGGATCCCGGCGTCCGCAGAAGCTGGGG	III:7543818..7549560	5742	1	mCherry	yes
linc-58	T22C1.16	gagaCTCGAGtggaaagggacttgttagtcaagacaggca	gagaTGATCATCCAGTGACTGTAGCTTCTCTGTGTTGCT	I:7952134..7952957	823	2	mCherry	yes
linc-59	F57G8.15	gagaCTCGAGgctcttgcggagtttatgct	gagaGGATCCACACGCCGTATCAGGAGAGT	V:16320039..16320886	847	4	mCherry	yes
linc-6	F52D2.13	gagaCCCGGGttttagtagataagggaacaattcct	gagaCCTAGGGatgtcctttatagcgcctaaca	X:1982882..1983883	1001	2	GFP	no
linc-60	Y41E3.462	gagaGTCGACaggtcacccgagagatgtcgaacca	gagaGGATCCTTGCGCCACGGCTCACGGGA	IV:14959258..14962218	2960	1	mCherry	no
linc-61	T10C6.18	gagaCTCGAGtgttcattatgcaagcagaacatttcgattttcca	gagaGGATCCAACTTTGTCtcattccatttctattttgcacacaga	V:16043623..16044382	759	1	mCherry	yes
linc-62	Y59A8B.40	gagaCTCGAGccaaagtttgcaacacag	gagaGGATCCCTGCTCCCAGATTTTCctga	V:18010784..18011769	985	2	mCherry	yes
linc-63	T03F1.13	gagaCTCGAGgaccgctgtgagttcgaata	gagaGGATCCGAATAATGGCCGCATTTGAC	I:3871226..3872049	823	4	mCherry	no
linc-64	Y75D11A.7	gagaCCCGGGggggaaatccaggaagatgt	gagaCCTAGGCTTGATCGTCCAGCAgacaa	X:1760319..1765247	4928	1	mCherry	no
linc-65	C18G1.10	gagaGTCGACgagagggcaaatttgggatt	gagaGGATCCGGGTCGTCGAGTCATGTTGTGG	V:4760306..4761476	1170	3	mCherry	no
linc-66	D2062.14	gagaCTCGAGatccttggaccacaaagacg	gagaGGATCCGCAGTTGATGCAACATCttcaa	II:2616202..2617000	798	1	mCherry	no
linc-67	C10A4.14	gagaCTCGAGtgagcaaaatgacaactgaaaaa	gagaGGATCCGTGATGCCcgaagtgaatgt	X:7398703..7399067	364	2	mCherry	no
linc-68	Y49F6A.10	gagaCTCGAGttgcgtaaatggttggagttt	gagaGGATCCCACAGCGAGTCAATGGAAAA	II:3596854..3597544	690	2	mCherry	yes
linc-69	B0507.16	gagaCTCGAGattttcatagcgggcacatc	gagaGGATCCAAAGATGAACAAGTTTTTGGTGA	V:8767720..8768980	1260	4	mCherry	yes
linc-7	T22E6.2	gagaCCCGGGgtgtccccattgacaattca	gagaCCTAGGATTGGCCACTCGAGAAAATG	X:15997700..16002641	4941	2	mCherry	yes
linc-70	Y113G7A.23	gagaCTCGAGaatcagcggtgtgaaaaacc	gagaGGATCCGGTTGGAGTGGAATTGGAAA	V:20138713..20142595	3882	0	NA
linc-71	Y49F6B.18	gagaCTCGAGacgaaaagagcaatggttgg	gagaGGATCCGCTTTCAGGCAATTTTTAGGC	II:3509355..3509975	620	1	mCherry	no
linc-72	F46C5.14	gagaCTCGAGgagagtgaagaatcgcagca	gagaGGATCCAAGTCTTCATTAGTTTGCcgaaa	II:8818315..8819829	1514	1	mCherry	no
linc-73	C52E12.10	gagaCTCGAGgccataaactgaagaaaaacgtg	gagaGGATCCTCGTCACGCAATGTGTTTTT	II:6991575..6994012	2437	3	mCherry	yes
linc-74	Y48B6A.24	gagaGTCGACcttcgacgtcctttttccaa	gagaGGATCCCGGATTGACGTGGTTTTAGG	II:14216792..14218850	2058	1	mCherry	no
linc-75	F31A9.8	gagaGTCGACcatgaacgactcggattgtg	gagaGGATCCGCGCAAATTATGGCGATTT	X:1788417..1791753	3336	1	mCherry	no
linc-77	W03D2.12	gagaCTCGAGacgttgggatactggaatgg	gagaGGATCCCAGGCTTCACACTCGATGAC	IV:4061685..4062611	926	1	mCherry	no
linc-78	AH9.8	gagaGTCGACggcagagcttctggatcttg	gagaGGATCCTTTGtatgtgtggcccaaaa	X:2242531..2243118	587	3	mCherry	yes
linc-79	Y9C9A.110	gagaCTCGAGtgtctaaaatgtctttcctattttcc	gagaGGATCCTGTAAAACGGCACTCGTAatca	IV:4976066..4977081	1015	6	mCherry	yes
linc-8	F59H5.6	gagaCCCGGGaaaacgaagcgtttcactgg	gagaCCTAGGAAAATTGGGGaagaatacgg	II:2503792..2504937	1145	2	GFP	yes
linc-80	F32H2.14	gagaCTCGAGcatccaatctctcccctcaa	gagaGGATCCCCTTCTTTTCGTCCTCCTTC	I:8975046..8975931	885	2	mCherry	yes
linc-81	Y116F11B.26	gagaCTCGAGtccccattccgatgtcttta	gagaGGATCCTTTGGAGCACAGAGAGAGCA	V:19897761..19899473	1712	1	mCherry	yes
linc-82	C46F11.11	gagaCTCGAGtgaatattttccacgccaca	gagaGGATCCCCAactgctccccactgc	III:3664277..3664860	583	1	mCherry	no
linc-83	C39B10.9	gagaCTCGAGcaaaattgattatgtgatccgaaa	gagaGGATCCTCGAAGCCTTGGAAATAATG	X:10474807..10475485	678	1	mCherry	no
linc-84	F55H12.8	gagaCTCGAGcggttcaaaagctgtgctatc	gagaGGATCCTTTTCTCTCTGGCGTATCGAG	I:8865251..8866017	766	1	mCherry	yes
linc-86	Y116A8B.99	gagaCTCGAGgctgcgaaaactgtggattt	gagaGGATCCATATTTTGGCCGCAAAGGA	IV:17217296..17220350	3054	2	undetectable	no
linc-87	Y75B8A.61	gagaCTCGAGatttccgggatcaaatcctc	gagaTGATCACtgagggaagccagacacat	III:12151117..12152958	1841	2	mCherry	yes
linc-88	M02D8.11	gagaCTCGAGggtaggcagcactgaacaca	gagaGGATCCGGTCCTGACGGATCAGGTAA	X:8750900..8753876	2976	0	NA
linc-89	C04C3.15	gagaCTCGAGtcagatgtgttaaaagttctcaatcc	gagaGGATCCTGCGAATTTAATGGCAGTTTT	IV:3432447..3432970	523	1	mCherry	yes
linc-9	F21A9.3	gagaCCCGGGcaggatggctcaacaggtaag	gagaCCTAGGCTCAGCGCTGCTCGACAC	I:3700544..3703564	3020	4	mCherry	yes
linc-90	W07B3.3	gagaCTCGAGggggatccgaactgtatgtg	gagaTGATCACCAATGtccttcaattttctcc	III:348360..352227	3867	1	mCherry	yes
linc-91	W09C3.9	gagaCTCGAGtgggacatttgtggaacgta	gagaGGATCCACCCCACACAcatagcacct	I:4697859..4699619	1760	1	mCherry	no
linc-92	F44E7.16	gagaCTCGAGgcagacgatttggacgacat	gagaGGATCCGTCTGTGCGAGTTGGAGTGA	V:5790298..5791254	956	4	mCherry	no
linc-93	T01H3.10	gagaCTCGAGgatgcagtatcccacccata	gagaGGATCCCCAAATAACTATGAGACTCtctctctc	II:7882521..7884421	1900	1	mCherry	yes
linc-94	Y55F3C.16	gagaGTCGACagtgagcagatccattttcaa	gagaGGATCCTGCAAAATAGGTAGGAGGGAGT	IV:731022..735188	4166	2	mCherry	yes
linc-95	C32A3.8	gagaCTCGAGactcacaaacgccgaaagtt	gagaGGATCCTTTACCACCCATCCctgcatta	III:3633800..3636213	2413	1	mCherry	yes
linc-96	F08F3.17	gagaCTCGAGtggaagagtcccaaaatgaga	gagaGGATCCTTCTTccacatttttctgtactgt	V:5427026..5428269	1243	1	mCherry	yes
linc-97	T11B7.7	gagaCTCGAGcccgacactaccagcttcat	gagaGGATCCAGTTCACTGCCCATaaaagtgt	IV:8846059..8848242	2183	2	mCherry	no
linc-98	C14A6.17	gagaVCTCGAGBtcgagaaatgcaccagtcag	gagaGGATCCATCGAGCTTGGCAATTTCAG	V:18172627..18177241	4614	1	mCherry	no
linc-99	K08E3.14	gagaCCCGGGttgcacttattgtgcctgtg	gagaCTGCAGTGGGGAATTcaaatcgtctc	III:13741014..13744058	3044	1	mCherry	no
