# Supplementary material for: Spatiotemporal expression profiling of long intervening noncoding RNAs in Caenorhabditis elegans
Source: Sci Rep. 2017 Jul 12;7:5195. doi: 10.1038/s41598-017-05427-5 (PMC5507858; doi:10.1038/s41598-017-05427-5)
Supplement: Supplementary file 5 — Dataset 2 [file 41598_2017_5427_MOESM5_ESM.xls]

## Sheet: Sheet1
PlincRNA::reporter										modENCODE RNA-seq
gene	Early embryo	Middle embryo	Late embryo	L1	L2	L3	L4	Adult		Gene	Early embryo	Late embryo	L1	L2	L3	L4	Adult		0: no expression of the lincRNA reporter was detected at the specified stage; 1: significant reporter activity or RNA-seq reads was detected at the specified stage
linc-1	0	0	0	1	1	1	1	1		linc-1	0	0	0	0	0	0	0
linc-10	0	0	1	1	1	1	1	1		linc-10	0	1	0	0	0	0	0
linc-100	0	0	1	1	1	1	1	1		linc-100	0	1	0	0	0	0	0
linc-102	0	0	1	1	1	1	1	1		linc-102	1	1	1	0	1	1	0
linc-103	0	0	1	1	1	1	1	1		linc-103	1	1	1	1	0	1	1
linc-104	0	1	1	1	1	1	1	1		linc-104	0	1	1	1	1	1	0
linc-105	0	0	1	1	1	1	1	1		linc-105	0	0	0	1	0	1	0
linc-106	0	0	0	0	1	1	1	1		linc-106	1	1	1	0	1	0	0
linc-107	0	0	1	1	1	1	1	1		linc-107	0	1	0	1	1	1	1
linc-108	0	0	1	1	1	1	1	1		linc-108	0	1	1	0	1	1	0
linc-109	0	0	1	1	1	1	1	1		linc-109	1	1	1	1	1	1	1
linc-11	0	0	1	1	1	1	1	1		linc-11	1	1	1	1	1	1	1
linc-110	0	0	1	1	1	1	1	1		linc-110	1	1	1	1	1	1	0
linc-112	0	0	0	1	1	1	1	1		linc-112	0	1	1	1	1	0	0
linc-113	0	0	1	1	1	1	1	1		linc-113	1	1	1	1	1	1	0
linc-114	0	1	1	1	1	1	1	1		linc-114	0	1	0	0	0	0	0
linc-115	0	1	1	1	1	1	1	1		linc-115	0	1	1	1	1	1	0
linc-116	0	0	0	1	1	1	1	1		linc-116	1	1	1	1	1	1	1
linc-117	0	0	0	0	0	1	1	0		linc-117	0	1	0	0	1	0	0
linc-118	0	0	0	1	1	1	1	1		linc-118	1	1	1	1	1	1	1
linc-119	0	0	1	1	1	1	1	1		linc-119	0	0	1	1	1	1	1
linc-120	0	0	1	1	1	1	1	1		linc-120	0	0	0	1	0	0	0
linc-122	0	0	1	1	1	1	1	1		linc-122	0	0	0	1	1	1	1
linc-123	0	0	0	1	1	1	1	1		linc-123	0	0	1	1	1	1	0
linc-124	0	0	0	1	1	1	1	1		linc-124	1	1	1	1	1	0	0
linc-125	0	0	0	1	1	1	1	1		linc-125	0	1	1	1	1	1	1
linc-126	0	0	1	1	1	1	1	1		linc-126	1	1	1	1	1	1	0
linc-128	0	0	0	1	1	1	1	1		linc-128	1	1	1	1	1	1	1
linc-13	1	1	1	1	1	1	1	1		linc-13	1	1	1	1	0	0	0
linc-130	0	0	0	1	1	1	1	1		linc-130	0	0	1	0	1	1	1
linc-132	0	0	0	1	1	1	1	1		linc-132	1	0	1	1	1	0	0
linc-134	0	0	0	1	1	1	1	1		linc-134	1	1	1	0	1	0	0
linc-136	0	0	1	1	1	1	1	1		linc-136	0	0	0	1	0	0	0
linc-137	0	0	1	1	1	1	1	1		linc-137	1	1	1	1	1	1	1
linc-138	0	0	1	1	1	1	1	1		linc-138	1	0	1	1	0	1	1
linc-139	1	1	1	1	1	1	1	1		linc-139	1	1	1	1	1	1	1
linc-14	1	1	1	1	1	1	1	1		linc-14	1	1	1	1	1	1	1
linc-140	0	1	1	1	1	1	1	1		linc-140	0	1	1	0	1	1	0
linc-141	0	0	0	1	1	1	1	1		linc-141	0	1	0	0	0	1	0
linc-143	0	0	1	1	1	1	1	1		linc-143	1	0	0	1	0	0	1
linc-144	0	0	1	1	1	1	1	1		linc-144	1	1	0	0	1	1	0
linc-145	0	0	0	1	1	1	1	1		linc-145	0	0	1	0	0	0	0
linc-147	0	1	1	1	1	1	1	1		linc-147	1	0	0	1	0	1	1
linc-148	0	0	1	1	1	1	1	1		linc-148	0	1	0	0	0	1	0
linc-149	0	0	1	1	1	1	1	1		linc-149	1	1	1	1	1	1	1
linc-15	0	0	1	1	1	1	1	1		linc-15	1	1	1	1	1	1	1
linc-150	0	1	1	1	1	1	1	1		linc-150	1	1	1	1	1	0	0
linc-151	0	0	0	1	1	1	1	1		linc-151	0	0	1	1	0	0	1
linc-152	0	1	1	1	1	1	1	1		linc-152	0	0	0	0	0	0	0
linc-153	0	1	1	1	1	1	1	1		linc-153	1	1	1	1	1	1	0
linc-154	0	0	1	1	1	1	1	1		linc-154	1	1	1	0	0	0	0
linc-155	0	0	1	1	1	1	1	1		linc-155	0	1	1	0	0	0	0
linc-156	0	0	1	1	1	1	1	1		linc-156	0	0	0	0	0	1	0
linc-159	0	0	1	1	1	1	1	1		linc-159	0	1	0	1	1	0	0
linc-16	1	1	1	1	1	1	1	1		linc-16	1	1	0	0	1	1	0
linc-160	0	0	0	0	1	1	1	0		linc-160	0	0	1	0	0	0	0
linc-161	0	1	1	1	1	1	1	1		linc-161	0	0	1	0	0	0	0
linc-164	0	1	1	1	1	1	1	1		linc-164	1	0	1	1	0	0	0
linc-169	0	0	0	0	1	1	1	1		linc-169	1	1	0	0	0	0	0
linc-17	0	1	1	1	1	1	1	1		linc-17	0	0	0	0	0	0	0
linc-170	0	0	1	1	1	1	1	1		linc-170	0	0	0	0	1	1	1
linc-18	0	0	1	1	1	1	1	1		linc-18	0	0	0	0	1	1	0
linc-19	0	0	0	1	1	1	1	1		linc-19	0	0	0	0	0	0	0
linc-2	1	1	1	1	1	1	1	1		linc-2	1	1	1	1	1	1	1
linc-20	0	0	1	1	1	1	1	1		linc-20	1	1	1	1	1	1	1
linc-21	0	0	1	1	1	1	1	1		linc-21	0	0	0	1	1	1	1
linc-22	1	1	1	1	1	1	1	1		linc-22	1	1	1	1	1	1	1
linc-23	0	0	0	1	1	1	1	1		linc-23	0	0	0	0	0	0	0
linc-25	0	0	1	1	1	1	1	1		linc-25	1	1	1	1	1	1	1
linc-26	0	0	1	1	1	1	1	1		linc-26	0	1	0	0	0	1	0
linc-27	1	1	1	1	1	1	1	1		linc-27	1	1	1	1	1	1	0
linc-28	0	0	1	1	1	1	1	1		linc-28	1	1	1	1	0	1	0
linc-3	0	0	0	0	0	0	0	0		linc-3	0	0	0	0	0	0	0
linc-30	0	0	0	1	0	0	0	0		linc-30	1	1	1	1	1	1	1
linc-31	0	0	1	1	1	1	1	1		linc-31	1	1	1	1	1	1	1
linc-32	1	1	1	1	1	1	1	1		linc-32	1	0	0	0	1	1	0
linc-33	1	1	1	1	1	1	1	1		linc-33	1	1	1	0	1	1	0
linc-34	0	1	1	1	1	1	1	1		linc-34	1	1	1	1	1	1	1
linc-35	1	1	1	1	1	1	1	1		linc-35	1	1	1	1	1	1	1
linc-37	0	0	1	1	1	1	1	1		linc-37	0	1	1	1	1	1	1
linc-38	0	0	0	1	1	1	1	1		linc-38	1	1	1	1	1	1	1
linc-39	0	1	1	1	1	1	1	1		linc-39	1	1	1	1	1	1	1
linc-4	0	1	1	1	1	1	1	1		linc-4	1	1	1	1	1	1	1
linc-40	0	0	1	1	1	1	1	1		linc-40	0	0	0	0	1	1	1
linc-41	0	0	0	1	1	1	1	1		linc-41	0	0	0	0	1	1	1
linc-42	1	1	1	1	1	1	1	1		linc-42	1	1	1	1	1	1	1
linc-43	1	1	1	1	1	1	1	1		linc-43	1	1	1	1	1	1	0
linc-44	0	0	1	1	1	1	1	1		linc-44	1	1	1	1	1	1	1
linc-45	0	0	1	1	1	1	1	1		linc-45	0	0	0	0	1	1	1
linc-46	0	0	1	1	1	1	1	1		linc-46	1	1	1	1	1	1	1
linc-47	1	1	1	1	1	1	1	0		linc-47	1	1	1	1	1	1	0
linc-48	0	0	1	1	1	1	1	1		linc-48	1	1	1	1	1	1	1
linc-49	1	1	1	1	1	1	1	1		linc-49	1	1	1	1	1	1	1
linc-5	0	1	1	1	1	1	1	1		linc-5	1	1	1	1	1	1	1
linc-50	0	1	1	1	1	1	1	1		linc-50	1	1	1	1	1	1	0
linc-51	1	1	1	1	1	1	1	1		linc-51	0	0	0	0	0	0	0
linc-52	0	0	1	1	1	1	1	1		linc-52	1	1	0	0	0	0	0
linc-53	0	0	1	1	1	1	1	1		linc-53	0	1	1	1	1	1	1
linc-55	0	1	1	1	1	1	1	1		linc-55	1	1	1	1	1	1	1
linc-56	0	0	1	1	1	1	1	1		linc-56	1	1	1	1	1	1	1
linc-57	0	1	1	1	1	1	1	1		linc-57	1	1	1	0	0	0	0
linc-58	0	0	1	1	1	1	1	1		linc-58	1	1	1	1	1	1	0
linc-59	0	1	1	1	1	1	1	1		linc-59	0	0	0	0	1	1	1
linc-6	0	0	0	1	1	1	1	1		linc-6	1	1	1	1	1	1	1
linc-60	1	1	1	1	1	1	1	1		linc-60	1	1	1	1	1	1	1
linc-61	0	0	1	1	1	1	1	1		linc-61	0	0	1	1	1	1	1
linc-62	0	0	0	1	1	1	1	1		linc-62	0	0	0	0	0	0	0
linc-63	0	0	1	1	1	1	1	1		linc-63	0	1	0	1	0	1	1
linc-64	0	0	1	1	1	1	1	1		linc-64	1	1	1	0	1	1	1
linc-65	0	0	1	1	1	1	1	1		linc-65	0	0	0	0	1	1	0
linc-66	0	1	1	1	1	1	1	1		linc-66	1	0	1	0	1	1	1
linc-67	0	0	0	1	1	1	1	1		linc-67	0	1	1	0	1	1	1
linc-68	1	1	1	1	1	1	1	1		linc-68	0	1	0	0	0	0	0
linc-69	0	0	1	1	1	1	1	1		linc-69	1	1	1	0	1	1	0
linc-7	0	1	1	1	1	1	1	1		linc-7	1	1	1	1	1	1	1
linc-71	0	0	0	1	1	1	1	1		linc-71	1	1	0	0	1	1	0
linc-72	0	0	0	0	1	0	1	1		linc-72	1	1	1	1	1	1	1
linc-73	0	0	1	1	1	1	1	1		linc-73	0	1	1	1	1	1	0
linc-74	0	0	1	1	1	1	1	1		linc-74	1	1	1	1	1	1	1
linc-75	0	0	1	1	1	1	1	1		linc-75	1	1	1	0	1	1	1
linc-77	0	1	1	1	1	1	1	1		linc-77	1	1	0	0	0	0	0
linc-78	0	1	1	1	1	1	1	1		linc-78	0	0	0	0	0	1	0
linc-79	0	0	0	1	1	1	1	1		linc-79	0	0	0	0	0	0	0
linc-8	0	1	1	1	1	1	1	1		linc-8	1	1	1	1	1	1	1
linc-80	0	1	1	1	1	1	1	1		linc-80	1	1	1	1	1	1	0
linc-81	0	0	1	1	1	1	1	1		linc-81	1	1	1	1	1	1	1
linc-82	0	0	0	1	1	1	1	1		linc-82	1	1	1	1	1	1	1
linc-83	0	0	0	0	1	1	1	1		linc-83	1	1	1	1	1	1	0
linc-84	0	0	0	1	1	1	1	1		linc-84	1	1	1	1	1	1	1
linc-87	0	0	1	1	1	1	1	1		linc-87	1	1	1	0	0	0	0
linc-89	0	1	1	1	1	1	1	1		linc-89	0	0	0	0	1	1	1
linc-9	1	1	1	1	1	1	1	1		linc-9	1	1	1	1	1	1	1
linc-90	0	0	1	1	1	1	1	1		linc-90	1	1	0	1	1	1	0
linc-91	0	0	1	1	1	1	1	1		linc-91	1	1	1	1	1	1	1
linc-92	0	0	1	1	1	1	1	1		linc-92	1	1	1	1	1	1	1
linc-93	0	0	0	1	1	1	1	1		linc-93	0	0	0	0	1	1	1
linc-94	0	1	1	1	1	1	1	1		linc-94	1	1	1	0	1	1	0
linc-95	0	1	1	1	1	1	1	1		linc-95	1	1	1	1	1	1	1
linc-96	0	0	0	1	1	1	1	1		linc-96	0	1	1	1	1	1	1
linc-97	0	0	1	1	1	1	1	1		linc-97	0	0	1	1	1	1	0
linc-98	0	0	1	1	1	1	1	1		linc-98	1	0	0	0	0	0	0
linc-99	0	0	0	1	1	1	1	1		linc-99	0	0	0	0	0	1	0
linc-101	0	0	0	0	0	0	0	0		linc-101	0	1	1	0	0	0	0
linc-127	0	0	0	0	0	0	0	0		linc-127	0	0	1	1	1	1	1
linc-129	0	0	0	0	0	0	0	0		linc-129	1	0	0	1	1	1	1
linc-133	0	0	0	0	0	0	0	0		linc-133	1	1	1	1	0	1	0
linc-135	0	0	0	0	0	0	0	0		linc-135	1	1	1	1	1	1	1
linc-36	0	0	0	0	0	0	0	0		linc-36	0	1	0	0	1	1	1
linc-86	0	0	0	0	0	0	0	0		linc-86	0	1	0	0	0	0	0
