# Supplementary material for: Spatiotemporal expression profiling of long intervening noncoding RNAs in Caenorhabditis elegans
Source: Sci Rep. 2017 Jul 12;7:5195. doi: 10.1038/s41598-017-05427-5 (PMC5507858; doi:10.1038/s41598-017-05427-5)
Supplement: Supplementary file 6 — Dataset 4 [file 41598_2017_5427_MOESM6_ESM.xls]

## Sheet: Sheet1
Gene	I			P	HYP			SC	X	SG	V	BN		HN	TN	HM	BM	R
	intestine	intestinal muscle	partial intestine	pharynx	head hypodermis	body hypodermis	tail hypodermis	seam cell	excretory system	somatic gonad	vulva	ventral nerve cord	body neuron	head neuron	tail neuron	head muscle	body muscle	anal depressor muscle,anal sphincter,rectal epithelium,rectal gland cell
linc-100	0	0	0	0	0	1	0	0	1	0	0	1	1	1	0	1	1	0		0: no expression of the lincRNA reporter was detected in the specified tissue; 1: significant reporter activity was detected in the specified tissue.
linc-103	0	0	0	1	0	0	0	0	0	0	0	0	0	0	0	0	0	0
linc-107	1	0	0	1	1	1	0	1	0	0	1	1	1	1	1	0	0	0
linc-109	0	0	0	0	1	1	1	1	0	0	1	0	0	1	1	0	0	0
linc-11	0	0	0	0	0	0	0	0	0	0	0	0	1	1	1	0	0	0
linc-110	0	0	0	0	0	1	1	1	0	0	0	0	1	1	1	1	1	0
linc-114	0	0	0	0	1	1	1	1	0	1	0	1	1	1	1	1	1	0
linc-119	0	0	0	0	1	0	0	0	0	0	0	1	1	1	1	0	0	0
linc-120	0	0	0	0	1	0	0	1	0	0	0	0	1	1	1	0	0	0
linc-125	0	0	1	1	0	0	0	0	0	0	0	0	0	1	0	0	0	0
linc-126	0	0	0	0	0	0	0	0	0	0	0	1	1	1	1	1	1	0
linc-13	1	1	0	1	1	1	1	1	1	1	1	1	1	1	1	1	1	1
linc-130	0	0	0	0	0	0	0	0	0	0	0	0	0	1	1	1	1	0
linc-136	0	0	0	0	0	0	0	0	0	0	0	0	0	1	0	1	1	0
linc-138	1	0	0	0	0	0	0	0	0	0	0	0	0	0	0	0	0	1
linc-139	0	1	1	1	0	0	0	0	0	0	1	1	0	1	1	0	0	0
linc-140	0	0	0	0	0	0	0	0	0	0	0	1	1	1	1	1	0	0
linc-141	0	0	0	0	0	0	0	0	0	0	0	0	0	1	1	0	0	0
linc-143	0	1	0	1	1	1	1	0	0	0	0	0	0	1	1	0	0	0
linc-149	0	0	0	0	0	0	0	0	0	0	0	1	1	1	1	0	0	0
linc-150	1	0	0	0	0	0	0	0	0	0	0	0	0	1	1	0	1	0
linc-152	0	0	0	0	1	1	1	1	1	1	1	1	1	1	1	0	0	1
linc-153	0	0	0	0	0	0	0	0	0	0	0	1	1	1	1	0	0	0
linc-155	0	0	0	1	0	0	0	0	0	0	0	1	1	1	1	1	1	0
linc-159	0	0	0	1	0	0	0	0	0	1	0	1	1	1	1	0	0	1
linc-16	0	0	0	0	0	0	0	0	1	0	1	1	1	1	1	0	0	1
linc-160	0	0	0	0	0	0	0	0	0	1	0	0	0	0	0	0	0	0
linc-161	0	0	0	0	0	0	1	0	0	0	0	0	0	1	1	0	0	0
linc-164	0	0	0	1	1	0	1	0	1	1	1	1	1	1	1	0	0	1
linc-2	1	0	0	1	1	1	1	1	1	1	1	1	1	1	1	1	1	1
linc-25	0	0	0	0	0	0	0	0	0	0	0	0	1	1	1	1	0	0
linc-26	0	0	0	0	0	0	0	0	0	0	0	1	1	1	1	0	0	0
linc-28	0	1	1	0	0	0	0	0	0	0	1	1	1	1	1	0	0	0
linc-3	0	0	0	0	0	0	0	0	0	0	0	0	0	0	0	0	0	0
linc-32	1	1	0	1	1	1	1	1	1	1	1	1	1	1	1	1	1	1
linc-39	0	0	0	0	0	1	0	1	0	0	0	0	1	1	1	0	0	1
linc-4	0	1	0	1	1	0	0	0	0	1	0	0	1	1	1	1	1	0
linc-42	0	0	0	0	0	0	0	0	0	0	0	1	1	1	1	0	0	0
linc-43	0	0	0	0	0	0	0	1	0	0	0	0	0	1	0	0	0	0
linc-46	1	0	0	1	0	0	0	0	0	0	0	0	0	1	0	1	1	0
linc-47	0	0	0	0	0	0	0	1	0	0	0	0	0	0	0	0	0	0
linc-5	0	0	0	0	0	0	0	0	0	1	1	1	1	1	1	1	1	1
linc-50	1	0	0	0	0	1	0	1	0	1	0	1	1	1	1	1	0	0
linc-51	0	0	0	0	0	0	0	0	0	0	0	1	1	1	1	1	0	0
linc-55	0	0	0	0	0	0	0	0	1	1	0	1	1	1	1	1	1	1
linc-57	0	0	0	0	0	1	0	0	0	1	1	1	1	1	1	1	1	1
linc-58	0	0	0	1	0	0	0	0	0	0	0	0	0	1	0	0	0	0
linc-59	0	0	0	0	1	1	1	1	1	0	0	0	1	1	1	1	1	0
linc-61	1	0	1	0	0	0	0	0	0	0	0	0	0	1	1	1	1	1
linc-62	0	0	0	0	0	0	0	0	0	0	0	0	0	1	0	0	0	0
linc-68	0	0	0	0	0	0	0	0	1	0	1	0	0	1	0	1	1	1
linc-69	0	0	0	0	0	0	0	0	1	0	0	0	0	0	0	0	0	0
linc-7	0	0	1	1	0	0	0	1	0	1	1	1	1	1	1	1	1	0
linc-73	0	0	0	0	0	1	0	0	1	0	0	1	1	1	1	0	0	0
linc-78	1	0	0	1	1	1	1	1	1	1	1	1	1	1	1	1	1	0
linc-79	0	0	0	0	0	0	0	0	0	0	0	0	1	1	1	0	0	0
linc-8	1	0	0	0	0	0	0	0	0	1	0	0	0	1	1	1	0	0
linc-80	0	0	0	0	0	1	0	0	0	0	0	0	0	1	1	0	0	0
linc-81	0	0	0	0	0	0	0	0	0	0	0	1	1	1	1	1	0	0
linc-84	1	0	0	1	1	1	1	1	0	0	1	0	0	0	0	1	1	0
linc-87	0	0	0	1	0	0	0	0	0	0	0	0	0	0	0	0	0	0
linc-89	0	0	0	0	0	0	0	0	0	0	0	0	0	1	1	0	0	0
linc-9	1	1	0	1	1	1	1	1	1	1	1	1	1	1	1	1	1	1
linc-90	0	0	0	0	0	0	0	0	0	0	0	0	0	1	1	0	0	0
linc-93	0	0	0	0	0	0	0	0	0	0	0	0	0	1	0	0	0	0
linc-94	0	0	0	0	0	0	0	0	0	0	0	0	1	1	1	0	1	0
linc-95	0	0	0	1	1	1	1	1	0	1	1	1	1	1	1	1	1	0
linc-96	0	0	0	0	0	0	0	0	0	0	0	0	0	0	1	0	0	0
