# Supplementary material for: Spatiotemporal expression profiling of long intervening noncoding RNAs in Caenorhabditis elegans
Source: Sci Rep. 2017 Jul 12;7:5195. doi: 10.1038/s41598-017-05427-5 (PMC5507858; doi:10.1038/s41598-017-05427-5)
Supplement: Supplementary file 7 — Dataset 5 [file 41598_2017_5427_MOESM7_ESM.xls]

## Sheet: Sheet1
muscle enriched
	Gene	Sequence	5' upstream protein-coding gene		3' downstream protein-coding gene
			sense upstream	divergent	sense downstream	convergent
	linc-100	T01C8.12	T01C8.3, enriched in neurons		mct-6, pharyngeal gland cells, arcade cells, intestine, reproductive System, hmc, nervous System
	linc-150	T24D8.18		F47G3.3		lgc-40
	linc-5	C04C11.24		tbc-19, enriched in germline and neurons	arrd-25, enrichrd in germline and neurons
	linc-55	C10F3.18		cpg-4	fut-8
	linc-57	R13A5.17		ceh-13, neuron, vulva	lin-39, ventral hypodermis, ventral nerve cord motor neuorns, muscle
	linc-59	F57G8.15		F57G8.7, cephalic sheath cell, coelomocytes, ventral nerve cord, hypodermis and in the dopaminergic, PVD, and OLL neurons		srh-180
	linc-61	T10C6.18	T10C6.15			his-1
	linc-68	Y49F6A.10		srh-57, enriched in neurons	wago-11
	linc-7	T22E6.2		C09G1.4, enriched in the germ line and in neurons		VB0395L.1
seam cell enriched
	Gene	Sequence	5' upstream protein-coding gene		3' downstream protein-coding gene
			sense upstream	divergent	sense downstream	convergent
	linc-7	T22E6.2		C09G1.4, enriched in the germline and in neurons		VB0395L.1
	linc-120	C34C6.11	C34C6.9		C34C6.3, enrichend in hypdermis, dopaminergic neurons
	linc-39	T04D1.7	chd-7			T04D1.2
	linc-47	ZK930.14	ZK930.2, germline, AVE neurons			ZK930.6
neuron enriched
	Gene	Sequence	5' upstream protein-coding gene		3' downstream protein-coding gene
			sense upstream	divergent	sense downstream	convergent
	linc-5	C04C11.24		tbc-19, enriched in germline and neurons	arrd-25, enriched in germline and neurons
	linc-119	F01G10.21		ech-9		ech-8
	linc-140	F59F4.5	Y7A5A.20			F59F4.1, pharynx, intestine
	linc-26	F30B5.10	col-34, hypodermis			dpy-13, hypodermis
	linc-51	Y116F11B.25	pcp-4			daf-28, neurons
	linc-73	C52E12.10	C15F1.1, enriched in the hypodermis and germline		unc-104, enriched in neurons
pharynx muscle enriched
	Gene	Sequence	5' upstream protein-coding gene		3' downstream protein-coding gene
			sense upstream	divergent	sense downstream	convergent
	linc-103	W05H9.5	got-2.2		W05H9.4, EMS, germline, AFD and AWB neurons.
	linc-159	Y55F3AM.22	Y55F3AM.11， enriched in the intestine and germline.		abhd-14，germline
	linc-58	T22C1.16		jph-1, muscle, nerve ring		T22C1.8
hypodermis enriched
	Gene	Sequence	5' upstream protein-coding gene		3' downstream protein-coding gene
			sense upstream	divergent	sense downstream	convergent
	linc-80	F32H2.14	fasn-1,hyp7, seam cell, intestine, neurons		F32H2.12, germline
	linc-84	F55H12.8		F55H12.7	F55H12.2，coelomocytes, germline, intestine
intestine enriched
	Gene	Sequence	5' upstream protein-coding gene		3' downstream protein-coding gene
			sense upstream	divergent	sense downstream	convergent
	linc-125	F32A5.10		aqp-1, pharynx, intestine	skpo-3
	linc-138	F54H5.13		epg-5, pharynx muscle, intestine, body wall muscle	klf-3, hypodermis, pharynx, uterus
	linc-46	Y16E11A.3		math-21		math-44, germline
