# Supplementary material for: Spatiotemporal expression profiling of long intervening noncoding RNAs in Caenorhabditis elegans
Source: Sci Rep. 2017 Jul 12;7:5195. doi: 10.1038/s41598-017-05427-5 (PMC5507858; doi:10.1038/s41598-017-05427-5)
Supplement: Supplementary file 8 — Dataset 7 [file 41598_2017_5427_MOESM8_ESM.xls]

## Sheet: Sheet1
					5' upstream protein-coding gene3		3' downstream protein-coding gene4
Gene	Sequence	Pearson correlation coefficient	size (bp)1	number of exon2	sense upstream	divergent	sense downstream	convergent
linc-39	T04D1.7	0.905981	361	2	chd-7		T04D1.2
linc-25	Y17D7C.10	0.904102	538	3	asp-19		T04D1.3
linc-69	B0507.16	0.89464	1047	2		B0507.3	T04D1.4
linc-138	F54H5.13	0.873285	1587	1		epg-5	T04D1.5
linc-73	C52E12.10	0.849382	371	1	C15F1.1		T04D1.6
linc-68	Y49F6A.10	0.833998	399	2		srh-57	T04D1.7
linc-7	T22E6.2	0.822743	1130	1		C09G1.4
linc-58	T22C1.16	0.820817	241	1		jph-1	T22C1.8
linc-9	F21A9.3	0.796031	465	4	hus-1			F21A9.2
linc-164	C44C11.8	0.767427	1739	2	marc-5		ras-1
linc-55	C10F3.18	0.705467	281	1		cpg-4	fut-8
linc-46	Y16E11A.3	0.642404	796	2		math-21		math-44
linc-139	C33F10.25	0.56087	1382	1	lact-5		rig-5
linc-16	T08E11.10	0.551403	568	3		fbxc-9	fbxa-3
linc-94	Y55F3C.16	0.548852	484	2		srt-24	kys-5
linc-50	F26D12.101	0.402561	222	1		fkh-7	T12E12.6
linc-78	AH9.8	0.314262	125	1		rpl-11.2	AH9.7
1. not related with the Pearson correlation coefficient of reporter activiry between worm strains (P-value < 0.3 using linear regression)
2. not related with the Pearson correlation coefficient of reporter activiry between worm strains (P-value < 0.4 using linear regression)
3. not related with the Pearson correlation coefficient of reporter activiry between worm strains (P-value < 0.2 using Wilcox test)
4. not related with the Pearson correlation coefficient of reporter activiry between worm strains (P-value < 0.7 using Wilcox test)
