# Supplementary material for: Spatiotemporal expression profiling of long intervening noncoding RNAs in Caenorhabditis elegans
Source: Sci Rep. 2017 Jul 12;7:5195. doi: 10.1038/s41598-017-05427-5 (PMC5507858; doi:10.1038/s41598-017-05427-5)
Supplement: Supplementary file 9 — Dataset 8 [file 41598_2017_5427_MOESM9_ESM.xls]

## Sheet: Sheet1
Sequence	Gene	Vulva	Somatic Gonad
B0310.2	B0310.2	0	1		0: no expression of the transcription factor reporter was detected in the specified tissue; 1: significant reporter activity was detected in the specified tissue.
C13G5.1	ceh-16	0	0
W05E10.3	ceh-32	0	0
C10G8.6	ceh-34	0	0
T26C11.5	ceh-41	0	0
C34E10.7	cnd-1	0	0
C18D1.1	die-1	1	0
C27C12.6	dmd-4	0	0
C08C3.1	egl-5	1	1
K02B9.4	elt-3	0	0
F52C12.5	elt-6	0	0
C18G1.2	elt-7	0	0
F27D4.4	F27D4.4	1	1
F26A1.2	fkh-5	1	1
B0304.1	hlh-1	0	0
DY3.3	hlh-16	0	0
C44C10.8	hnd-1	0	0
K02G10.1	K02G10.1	0	1
C37F5.1	lin-1	0	0
F18A1.2	lin-26	1	1
K10G6.1	lin-31	0	1
T14F9.5	lin-32	0	0
C07H6.7	lin-39	0	0
C08C3.3	mab-5	0	0
C10A4.8	mnm-2	0	1
F32A11.6	moe-3	1	0
T05B4.2	nhr-57	1	0
C08F8.8	nhr-67	0	0
H12C20.3	nhr-68	0	0
T23H4.2	nhr-69	1	1
Y75B8A.2	nob-1	0	0
C38D4.6	pal-1	0	0
F27E5.2	pax-3	0	0
F38A6.1	pha-4	0	0
T01E8.2	ref-1	1	0
C47C12.3	ref-2	1	0
M04G12.4	somi-1	1	0
F40H6.4	tbx-11	0	0
Y66A7A.8	tbx-33	0	0
T23G4.1	tlp-1	0	0
C47G2.2	unc-130	0	0
F56A12.1	unc-39	1	1
ZK185.1	ZK185.1	0	1
