# Supplementary material for: Spatiotemporal expression profiling of long intervening noncoding RNAs in Caenorhabditis elegans
Source: Sci Rep. 2017 Jul 12;7:5195. doi: 10.1038/s41598-017-05427-5 (PMC5507858; doi:10.1038/s41598-017-05427-5)
Supplement: Supplementary file 10 — Dataset 9 [file 41598_2017_5427_MOESM10_ESM.xls]

## Sheet: Supplemental table S5 20160730
Cell name	Cell type
MSAPPAPP MU_BODVL1	b.w.m.
MSAPAPAP MU_BODVL2	b.w.m.
DAAPA MU_BODVL3	b.w.m.
MSAPPPAA MU_BODVL4	b.w.m.
DAAPP MU_BODVL5	b.w.m.
DAAAA MU_BODVL6	b.w.m.
MSAAPPPAA MU_BODVL7	b.w.m.
DAPAA MU_BODVL8	b.w.m.
MSAAPPPAP MU_BODVL9	b.w.m.
CAPAAAA MU_BODVL10	b.w.m.
MSAAPPPPA MU_BODVL11	b.w.m.
CAPAAAP MU_BODVL12	b.w.m.
MSAAPPPPP MU_BODVL13	b.w.m.
CAPAAPA MU_BODVL14	b.w.m.
MSPAPPAA MU_BODVL15	b.w.m.
CAPAAPP MU_BODVL16	b.w.m.
CAPAPPA MU_BODVL19	b.w.m.
CAPAPPP MU_BODVL22	b.w.m.
CAPPPPV MU_BODVL23	b.w.m.
MSPPPAPP MU_BODVR1	b.w.m.
MSPPAPAP MU_BODVR2	b.w.m.
DPAPA MU_BODVR3	b.w.m.
MSPPPPAA MU_BODVR4	b.w.m.
DPAPP MU_BODVR5	b.w.m.
DPAAA MU_BODVR6	b.w.m.
MSPAPPPAA MU_BODVR7	b.w.m.
DPPAA MU_BODVR8	b.w.m.
MSPAPPPAP MU_BODVR9	b.w.m.
CPPAAAA MU_BODVR10	b.w.m.
MSPAPPPPA MU_BODVR11	b.w.m.
CPPAAAP MU_BODVR12	b.w.m.
MSPAPPPPP MU_BODVR13	b.w.m.
CPPAAPA MU_BODVR14	b.w.m.
MSPAPPAP MU_BODVR15	b.w.m.
CPPAAPP MU_BODVR16	b.w.m.
ABPRPPPPPAA MU_BODVR19	b.w.m.
CPPAPPA MU_BODVR20	b.w.m.
CPPAPPP MU_BODVR21	b.w.m.
CPPPPPV MU_BODVR24	b.w.m.
MSAPAPPA MU_BODDL1	b.w.m.
MSAPAAAP MU_BODDL2	b.w.m.
MSAPPPPA MU_BODDL3	b.w.m.
MSAPAPPP MU_BODDL4	b.w.m.
MSAPPPPP MU_BODDL5	b.w.m.
MSAPPPAP MU_BODDL6	b.w.m.
DAPPAA MU_BODDL7	b.w.m.
DAAAP MU_BODDL8	b.w.m.
DAPPAP MU_BODDL9	b.w.m.
DAPAP MU_BODDL10	b.w.m.
DAPPPA MU_BODDL11	b.w.m.
CAPPAAA MU_BODDL12	b.w.m.
DAPPPP MU_BODDL13	b.w.m.
CAPAPAA MU_BODDL14	b.w.m.
CAPPAAP MU_BODDL17	b.w.m.
CAPAPAP MU_BODDL18	b.w.m.
CAPPPAA MU_BODDL19	b.w.m.
CAPPAPA MU_BODDL20	b.w.m.
CAPPPAP MU_BODDL21	b.w.m.
CAPPPPD MU_BODDL23	b.w.m.
CAPPAPP MU_BODDL24	b.w.m.
MSPPAPPA MU_BODDR1	b.w.m.
MSPPAAAP MU_BODDR2	b.w.m.
MSPPPPPA MU_BODDR3	b.w.m.
MSPPAPPP MU_BODDR4	b.w.m.
MSPPPPPP MU_BODDR5	b.w.m.
MSPPPPAP MU_BODDR6	b.w.m.
DPPPAA MU_BODDR7	b.w.m.
DPAAP MU_BODDR8	b.w.m.
DPPPAP MU_BODDR9	b.w.m.
DPPAP MU_BODDR10	b.w.m.
DPPPPA MU_BODDR11	b.w.m.
CPPPAAA MU_BODDR12	b.w.m.
DPPPPP MU_BODDR13	b.w.m.
CPPAPAA MU_BODDR14	b.w.m.
CPPPAAP MU_BODDR17	b.w.m.
CPPAPAP MU_BODDR18	b.w.m.
CPPPPAA MU_BODDR19	b.w.m.
CPPPAPA MU_BODDR20	b.w.m.
CPPPPAP MU_BODDR21	b.w.m.
CPPPPPD MU_BODDR23	b.w.m.
CPPPAPP MU_BODDR24	b.w.m.
EALAAD INT1DL	int.
EALAAV INT1VL	int.
EALAP INT3V	int.
EALPA INT2V	int.
EALPP INT5L	int.
EARAAD INT1DR	int.
EARAAV INT1VR	int.
EARAP INT3D	int.
EARPA INT2D	int.
EARPP INT5R	int.
EPLAA INT4V	int.
EPLAP INT6L	int.
EPLPA INT7L	int.
EPLPPA INT8L	int.
EPLPPP INT9L	int.
EPRAA INT4D	int.
EPRAP INT6R	int.
EPRPA INT7R	int.
EPRPPA INT8R	int.
EPRPPP INT9R	int.
ABPLPPPPPAA MU_INT_L	b.c.
MSPPAAPP MU_INT_R	b.c.
ABPRPPPPPAP MU_SPH	b.c.
ABPLPPPPPAP MU_ANAL	b.c.
ABPRPAPPPPP VIRL	b.c.
ABPRPAPPPPA VIRR	b.c.
ABPLPAPPPPP RECT_D	b.c.
ABPLPPPPAAP RECT_VL	b.c.
ABPRPPPPAAP RECT_VR	b.c.
ABPRPPPAAAA Y/PDA	b.c.
ABPRPPPPAPA B	b.c.
ABPLPPPPAPP F	b.c.
ABPLPPPPAPA U	b.c.
ABPLPAPPPAP K'	b.c.
ABPLPAPPPAA K	b.c.
MSAPAAP M	b.c.
MSAPPAAA HMC	b.c.
MSPPPAAP Z1	b.c.
MSAPPAAP Z4	b.c.
ABARAAAPPPA ARC_ANT_DR	b.c.
ABALPAAPPAA ARC_ANT_DL	b.c.
ABALPAPAAPA ARC_ANT_V	b.c.
MSAPAPAAA CCAL	b.c.
MSPPAPAAA CCAR	b.c.
MSAPAPAAP CCPL	b.c.
MSPPAPAAP CCPR	b.c.
ABPLPAPPAAP EXC	b.c.
ABPRPAAAAPA G1	blast
ABPLAPAAPA G2	blast
ABPRAPAAPA W	blast
ABPLAPAAPP P1/2L	blast
ABPRAPAAPP P1/2R	blast
ABPLAPPAAA P3/4L	blast
ABPRAPPAAA P3/4R	blast
ABPLAPPAAP P5/6L	blast
ABPRAPPAAP P5/6R	blast
ABPLAPPAPP P7/8L	blast
ABPRAPPAPP P7/8R	blast
ABPLAPAPAP P9/10L	blast
ABPRAPAPAP P9/10R	blast
ABPLAPAPPA P11	blast
ABPRAPAPPA P12	blast
ABPLAPAPAAA QL	s.c.
ABPRAPAPAAA QR	s.c.
ABPLAAAPPA HOL	s.c.
ABARPAPPPA HOR	s.c.
ABPLAAAPPP H1L	s.c.
ABARPAPPPP H1R	s.c.
ABARPPAAAP H2L	s.c.
ABARPPPAAP H2R	s.c.
ABARPPAPAA V1L	s.c.
ABARPPPPAA V1R	s.c.
ABARPPAPAP V2L	s.c.
ABARPPPPAP V2R	s.c.
ABPLAPPAPA V3L	s.c.
ABPRAPPAPA V3R	s.c.
ABARPPAPPA V4L	s.c.
ABARPPPPPA V4R	s.c.
ABPLAPAPAAP V5L	s.c.
ABPRAPAPAAP V5R	s.c.
ABARPPAPPP V6L	s.c.
ABARPPPPPP V6R	s.c.
ABPLAPPPPP TL	s.c.
ABPRAPPPPP TR	s.c.
ABARAAPAAAP PM1DL	ph.m.
ABARAAPPAAP PM1DR	ph.m.
ABARAAAAAAP PM1L	ph.m.
ABARAAAAAPP PM1R	ph.m.
ABALPAAAAPA PM1VL	ph.m.
ABARAPAAAPA PM1VR	ph.m.
ABARAAPAAPA PM2DL	ph.m.
ABARAAPPAPA PM2DR	ph.m.
ABALPAAAPAA PM2L	ph.m.
ABARAPAAPAA PM2R	ph.m.
ABALPAAAAAP PM2VL	ph.m.
ABARAPAAAAP PM2VR	ph.m.
MSAAAPAAA PM3DL	ph.m.
MSPAAAAPA PM3DR	ph.m.
ABALPAAPAPP PM3L	ph.m.
ABARAPAAPPA PM3R	ph.m.
ABALPAPPPPP PM3VL	ph.m.
ABARAPAPPPP PM3VR	ph.m.
MSAAAAAPP PM4DL	ph.m.
MSPAAAAPP PM4DR	ph.m.
MSAAAPAAP PM4L	ph.m.
ABARAAAPAPP PM4R	ph.m.
MSAAPAAAA PM4VL	ph.m.
MSPAPAAAA PM4VR	ph.m.
MSAAAAPAP PM5DL	ph.m.
MSPAAAPPA PM5DR	ph.m.
ABARAAPAPAP PM5L	ph.m.
ABARAAPPPAP PM5R	ph.m.
MSAAPAAAP PM5VL	ph.m.
MSPAPAAAP PM5VR	ph.m.
MSPAAAPPP PM6D	ph.m.
MSAAPAPPA PM6VL	ph.m.
MSPAPAPPA PM6VR	ph.m.
MSAAAAPPP PM7D	ph.m.
MSAAPAAPP PM7VL	ph.m.
MSPAPAAPP PM7VR	ph.m.
MSAAAPAPP PM8	ph.m.
MSPAAPAPP VPI1	ph.c.
MSAAPAPPP VPI2DL	ph.c.
MSPAPAPPP VPI2DR	ph.c.
MSAAPPAA VPI2V	ph.c.
MSAAAPPP VPI3D	ph.c.
MSAAPPAP VPI3V	ph.c.
ABALPAAPAPA MC1DL	ph.c.
ABARAAAPAPA MC1DR	ph.c.
ABALPAPPPPA MC1V	ph.c.
ABARAAPAAPP MC2DL	ph.c.
ABARAAPPAPP MC2DR	ph.c.
ABARAPAPPPA MC2V	ph.c.
MSAAAPAPA MC3DL	ph.c.
MSPAAPAPA MC3DR	ph.c.
ABALPAPPAPP MC3V	ph.c.
ABARAAAAPAP E1D	ph.c.
ABARAAAAAAA E1VL	ph.c.
ABARAAAAAPA E1VR	ph.c.
ABALPAAPAAP E2DL	ph.c.
ABARAAAPAAP E2DR	ph.c.
ABALPAPPAPA E2V	ph.c.
ABARAAPAAAA E3D	ph.c.
ABALPAAAAAA E3VL	ph.c.
ABARAPAAAAA E3VR	ph.c.
MSAAPAAPAA G1AL	ph.c.
MSPAPAAPAA G1AR	ph.c.
MSAAAAAPAP G1P	ph.c.
MSAAPAPAA G2L	ph.c.
MSPAPAPAA G2R	ph.c.
MSPAAPAAA M1	ph.neur.
ABARAAPAPPA M2L	ph.neur.
ABARAAPPPPA M2R	ph.neur.
ABARAAPAPPP M3L	ph.neur.
ABARAAPPPPP M3R	ph.neur.
MSPAAAAAA M4	ph.neur.
MSPAAAPAP M5	ph.neur.
ABALPAAAPPP MCL	ph.neur.
ABARAPAAPPP MCR	ph.neur.
ABARAAPAPAAV NSML	ph.neur.
ABARAAPPPAAV NSMR	ph.neur.
ABARAAPPAAA MI	ph.neur.
ABALPAPPPAA I1L	ph.neur.
ABARAPAPPAA I1R	ph.neur.
ABALPAPPAAPA I2L	ph.neur.
ABARAPAPAAPA I2R	ph.neur.
MSAAAAAPAA I3	ph.neur.
MSAAAAPAA I4	ph.neur.
ABARAPAPAPP I5	ph.neur.
MSPAAAPAA I6	ph.neur.
ABPRPPAPAAP DA1	neur.
ABPLPPAPAPA DA2	neur.
ABPRPPAPAPA DA3	neur.
ABPLPPAPAPP DA4	neur.
ABPRPPAPAPP DA5	neur.
ABPLPPPAAAP DA6	neur.
ABPRPPPAAAP DA7	neur.
ABPRPAPAPPP DA8	neur.
ABPLPPPAAAA DA9	neur.
ABPLPAAAAPP DB1/3	neur.
ABARAPPAPPA DB2	neur.
ABPRPAAAAPP DB3/1	neur.
ABPRPAPPAPP DB4	neur.
ABPLPAPAPPP DB5	neur.
ABPLPPAAPPP DB6	neur.
ABPRPPAAPPP DB7	neur.
ABPLPPAPPAP DD1	neur.
ABPRPPAPPAP DD2	neur.
ABPLPPAPPPA DD3	neur.
ABPRPPAPPPA DD4	neur.
ABPLPPAPPPP DD5	neur.
ABPRPPAPPPP DD6	neur.
ABALAPPAAPA RID	neur.
ABPLPPAPAAAP RIFL	neur.
ABPRPPAPAAAP RIFR	neur.
ABPLPPAPPAA RIGL	neur.
ABPRPPAPPAA RIGR	neur.
ABPRPAPPAAA RIH	neur.
ABPLPPAPAAP SABD	neur.
ABPLPPAPAAAA SABVL	neur.
ABPRPPAPAAAA SABVR	neur.
ABALAPPPAAP RMED	neur.
ABPLPAPPAAA RMEV	neur.
ABPRPAPPPAP AVG	neur.
ABARPPAAPPP BDUL	neur.
ABARPPPAPPP BDUR	neur.
ABARPPAAPPA ALML	neur.
ABARPPPAPPA ALMR	neur.
ABALAPAAAPA CANL	neur.
ABALAPPAPPA CANR	neur.
ABPLAPPPAPPA HSNL	neur.
ABPRAPPPAPPA HSNR	neur.
ABPRPPPPAPP DVA	neur.
CAAPAA DVC	neur.
ABPLPPPAAPAA PVCL	neur.
ABPRPPPAAPAA PVCR	neur.
ABPLPPPAAPAP LUAL	neur.
ABPRPPPAAPAP LUAR	neur.
ABPLPPPPAAA PVPL	neur.
ABPRPPPPAAA PVPR	neur.
ABPLAPPPAAA PVQL	neur.
ABPRAPPPAAA PVQR	neur.
CAAPPV PVR	neur.
ABPLPAPPPPA PVT	neur.
ABPLPPPAAPP PHAL	neur.
ABPRPPPAAPP PHAR	neur.
ABPLAPPPAPPP PHBL	neur.
ABPRAPPPAPPP PHBR	neur.
ABPLAPAPPPPAP ALNL	neur.
ABPRAPAPPPPAP ALNR	neur.
ABPLAPAPPPPAA PLML	neur.
ABPRAPAPPPPAA PLMR	neur.
ABALAPPPAAA ALA	neur.
ABARPPAAAA ADESHL	glia
ABARPPPAAA ADESHR	glia
ABPLAAPAAPp AMSHL	glia
ABPRAAPAAPp AMSHR	glia
ABPLPPPAPAA PHSHL	glia
ABPRPPPAPAA PHSHR	glia
ABPLAAPAAAA HYP3	hyp.
ABPRAAPAAAA HYP3	hyp.
ABARPAPAPA HYP4	hyp.
ABPLAAPPAA HYP4	hyp.
ABPRAAPPAA HYP4	hyp.
ABARPAPPAP HYP5	hyp.
ABPLAAAPAP HYP5	hyp.
ABPLAAAAPA HYP6	hyp.
ABARPAAPAA HYP6	hyp.
ABPLAAAAPP HYP6	hyp.
ABARPAPAPP HYP6	hyp.
ABPLAAPPAP HYP6	hyp.
ABPRAAPPAP HYP6	hyp.
ABARPAAPAP HYP7	hyp.
ABARPAAPPA HYP7	hyp.
ABPLAAPPPA HYP7	hyp.
ABPRAAPPPA HYP7	hyp.
ABARPPPAPA HYP7	hyp.
ABARPPAAPA HYP7	hyp.
ABARPAAPPP HYP7	hyp.
ABPLAAPPPP HYP7	hyp.
ABPRAAPPPP HYP7	hyp.
CAAAAA HYP7	hyp.
CPAAAA HYP7	hyp.
CPAAAP HYP7	hyp.
CAAAAP HYP7	hyp.
CPAAPA HYP7	hyp.
CAAAPA HYP7	hyp.
CAAAPP HYP7	hyp.
CPAAPP HYP7	hyp.
CPAPAA HYP7	hyp.
CPAPAP HYP7	hyp.
CAAPPD HYP7	hyp.
CPAPPD HYP7	hyp.
ABPLAPPPPA HYP7	hyp.
ABPRAPPPPA HYP7	hyp.
ABPLPPPAPAP HYP8/9_ABPLPPPAPAP	hyp.
ABPRPPPAPAP HYP9/8_ABPRPPPAPAP	hyp.
ABPLPPPPPPP HYP10	hyp.
ABPRPPPPPPP HYP10	hyp.
CPAPPV HYP11	hyp.
