# Supplementary material for: Spatiotemporal expression profiling of long intervening noncoding RNAs in Caenorhabditis elegans
Source: Sci Rep. 2017 Jul 12;7:5195. doi: 10.1038/s41598-017-05427-5 (PMC5507858; doi:10.1038/s41598-017-05427-5)
Supplement: Supplementary file 11 — Dataset 10 [file 41598_2017_5427_MOESM11_ESM.xls]

## Sheet: Sheet1
Abbreviation	Definition
EE	early embryo
ME	middle embryo
LE	late embryo
L1	L1 larval
L2	L2 larval
L3	L3 larval
L4	L4 larval
Adult	Adult
IN	intestine
IM	intestinal muscle
PI	partial intestine
P	pharynx
HH	head hypodermis
BH	body hypodermis
TH	tail hypodermis
SC	seam cell
X	excretory cell, excretory gland cell, excretory duct cell
SG	somatic gonad
V	vulva
VNC	ventral nerve cord
BN	body neuron
HN	head neuron
TN	tail neuron
HM	head muscle
BM	body muscle
R	anal depressor muscle, anal sphincter, rectal epithelium, rectal gland cell
O	amphid socket cell, amphid sheath cell, developing vulva, coelomocyte cell, unidentified cell, other cell, embryo
